# Supplementary material for: Hog1 Controls Global Reallocation of RNA Pol II upon Osmotic Shock in Saccharomyces cerevisiae
Source: G3 (Bethesda). 2012 Sep 1;2(9):1129–36. doi: 10.1534/g3.112.003251 (PMC3429927; doi:10.1534/g3.112.003251)
Supplement: Supporting Information [file supp_2.9.1129_FileS3.xls]

## Sheet: supp_data_ORFoccupancy_values.t
ORF	gene name	Hog ORF occupied	input, YEPD	input, 0.4 M KCl	mock IP, YEPD	mock IP, 0.4M KCl	Rpb3 ChIP, wt YEPD	Rpb3 ChIP, wt 0.4 M KCl	Rpb3 ChIP, Dhog1 YEPD	Rpb3 ChIP, Dhog1 0.4M KCl	Rpb3 ChIP, Dsko1Dhot1 YEPD	Rpb3 ChIP, Dsko1Dhot1 0.4M KCl	Hog1 ChIP, wt YEPD	Hog1 ChIP, wt 0.4 M KCl	Hog1 ChIP, Dsko1Dhot1 YEPD	Hog1 ChIP, Dsko1Dhot1 0.4M KCl
YBR085C-A	YBR085C-A	yes	10500	10900	6640	14500	6730	85200	8760	9520	7840	67500	14000	32200	9960	20700
YDL022W	GPD1	yes	11800	25300	8090	69900	10600	864000	7080	14100	19900	287000	21000	169000	17700	49900
YDL222C	FMP45	yes	6290	8990	3980	22700	6330	281000	3790	4380	8320	63300	14500	48200	17100	22400
YDR536W	STL1	yes	9570	15900	7090	29800	5140	324000	9410	12000	7350	7000	13200	81000	12600	8840
YER053C-A	YER053C-A	yes	11900	13800	10900	18100	5480	97500	5850	6480	11800	89700	11200	45300	6380	22700
YER062C	HOR2	yes	10200	19200	6140	37500	7620	480000	6580	6460	11000	72600	15000	102000	17200	20800
YFL014W	HSP12	yes	10400	21300	8810	59700	6920	601000	5560	5250	9650	489000	14200	105000	21200	77000
YGR049W	SCM4	yes	11600	12600	7050	17700	12400	183000	8320	11900	16800	35900	16600	92200	13800	13000
YGR052W	FMP48	yes	10400	16300	6910	27800	4000	289000	5510	4600	6600	141000	13400	69000	12500	28200
YGR086C	PIL1	yes	10200	15300	9520	26200	25600	251000	13600	14300	25600	145000	18200	74000	16300	33000
YGR087C	PDC6	yes	9400	11000	5290	10000	5900	35700	4860	3750	7320	22100	13900	32400	16000	12800
YGR088W	CTT1	yes	11600	17100	8550	29200	5420	265000	6490	4880	7630	158000	13800	65500	13100	31400
YGR243W	FMP43	yes	8860	11500	5380	26900	6120	190000	4970	3940	13500	127000	12900	56600	10100	27400
YHR087W	YHR087W	yes	9750	17900	10200	41400	10100	604000	7330	8650	11500	249000	13300	115000	13500	44600
YHR094C	HXT1	yes	12200	15300	12000	34400	51100	452000	10300	9290	89200	45300	21800	91300	22900	19500
YHR096C	HXT5	yes	9960	13800	7310	20700	4580	161000	5390	4040	7000	96400	14700	45000	11000	23200
YIL053W	RHR2	yes	13200	18300	15900	40500	171000	595000	49900	70400	118000	25500	33400	120000	31400	19300
YJL107C	YJL107C	yes	9360	10800	8310	17000	5540	85900	6280	5050	9850	24200	11900	50300	7520	10900
YJL108C	PRM10	yes	11700	14700	7180	22100	10400	151000	7430	7160	13700	32900	16100	47000	14400	15500
YKL096W	CWP1	yes	11700	15800	7500	31900	32500	340000	7550	8320	62500	144000	16200	76000	22600	36300
YLR415C	YLR415C	yes	6680	8730	3560	8270	6360	21600	3970	5020	7050	11900	12300	31600	9380	14100
YMR251W-A	HOR7	yes	6880	11500	6770	38800	21200	346000	12000	48700	15400	418000	11000	75800	18500	74700
YOL151W	GRE2	yes	10400	13700	5840	24900	6950	251000	6050	4910	26000	43400	13400	79500	11300	16100
YOR028C	CIN5	yes	8870	11700	5000	12200	5280	96100	4820	3810	7230	87400	12000	34800	9980	19300
YOR062C	YOR062C	yes	10900	11500	7610	12500	8950	47800	7820	7470	9410	29100	15500	35700	10300	11900
YOR348C	PUT4	yes	6060	9160	2240	20300	10000	258000	3390	10200	15100	107000	15600	54400	16600	29600
YPL061W	ALD6	yes	14200	20900	17900	54300	192000	757000	96700	121000	216000	416000	29200	121000	46400	74200
YPR149W	NCE102	yes	12500	18300	9900	26000	54100	283000	20500	26300	45100	201000	20900	58700	26100	40500
YAL001C	TFC3	no	10300	9730	10700	8350	3680	5440	5680	5240	5390	5890	16800	13400	8460	8880
YAL002W	VPS8	no	10500	9870	10200	8210	4270	6130	6230	5890	5990	6500	14400	13600	8830	8470
YAL003W	EFB1	no	13100	9950	16400	10300	98700	42300	50700	60000	68800	36400	27900	20300	24400	17500
YAL007C	ERP2	no	11800	12500	7590	8980	8000	9660	8530	9800	7770	9560	13200	13300	12600	10600
YAL008W	FUN14	no	9630	9560	7590	8440	4500	7860	5800	5680	6400	7850	16300	14400	9210	10900
YAL009W	SPO7	no	9080	11500	7330	7060	5320	6250	5770	5280	6720	6780	14900	12900	11800	10700
YAL010C	MDM10	no	10900	12300	8100	6830	4500	5340	6350	5560	5440	5650	13000	12200	8300	8270
YAL011W	SWC3	no	9190	9710	7040	7790	7620	7580	6470	7590	8760	7420	13600	13400	11600	10100
YAL012W	CYS3	no	9020	10900	6340	9860	44100	21500	15000	18500	32300	18400	21700	17800	24400	17400
YAL013W	DEP1	no	6800	10200	3930	9480	14000	13400	6120	9030	13200	10600	18100	17800	23000	15500
YAL014C	SYN8	no	9770	11200	6880	10600	15200	15900	8210	10600	13600	14400	16600	16300	20600	15900
YAL015C	NTG1	no	10700	11400	6980	8290	7300	8520	6390	6330	8320	8260	16600	15000	14500	10900
YAL016C-A	YAL016C-A	no	12800	14300	6220	8830	10400	9810	7230	7190	10400	9400	13200	17200	12200	10300
YAL016C-B	YAL016C-B	no	7130	5490	6620	5680	574	1280	2670	1890	2160	2540	6600	11300	2940	3010
YAL016W	TPD3	no	10600	11400	9050	8720	7540	9450	8410	8120	8890	10200	12400	13700	8950	10300
YAL017W	PSK1	no	9530	9800	6950	7650	3730	7410	5010	4820	5020	7430	11900	12000	8180	9290
YAL018C	YAL018C	no	10700	10200	7690	8020	2720	3130	4690	2920	4190	3260	11700	12400	8400	9210
YAL019W	FUN30	no	9060	10800	7260	7940	9450	6240	7430	6470	10200	5170	13900	12600	12500	10500
YAL019W-A	YAL019W-A	no	8000	9450	3880	5650	6210	5020	4400	3400	7920	4800	15700	11400	11900	8150
YAL020C	ATS1	no	5040	7230	2370	8610	16400	13800	4200	6930	13500	7770	23000	15900	25200	16600
YAL021C	CCR4	no	9040	11000	5530	8570	14200	12800	7290	8080	12700	8490	17800	15800	18100	14200
YAL022C	FUN26	no	8490	10300	5660	8590	10800	8840	6310	6460	10700	5860	16900	13800	17900	12600
YAL023C	PMT2	no	8960	10200	6240	9220	19300	16600	9790	12800	16900	12400	18800	15700	17100	13100
YAL024C	LTE1	no	9620	9490	8200	7600	4540	4530	6290	5100	6220	3760	11200	11400	7680	7880
YAL025C	MAK16	no	11000	12800	8520	8260	20300	6060	13100	11800	19100	5060	16100	12100	16700	12200
YAL026C	DRS2	no	9420	9090	7390	7520	4130	4980	5610	4830	5520	4540	11600	11300	7810	8110
YAL026C-A	YAL026C-A	no	6690	2910	4230	3920	1550	1810	3960	3020	2440	2190	8360	8540	1330	2810
YAL027W	YAL027W	no	10700	9470	6970	8030	4980	5940	6090	5130	5970	6010	12700	11700	9590	8080
YAL028W	FRT2	no	9240	9930	6490	8210	4960	8130	5150	4880	5600	9400	12800	13600	14300	9960
YAL029C	MYO4	no	9820	9560	8340	7430	6370	5850	7680	7760	7800	6270	12000	12200	8320	8860
YAL030W	SNC1	no	10600	11400	9300	7560	8650	9930	8350	9500	9710	10900	16500	13700	13600	8410
YAL031C	GIP4	no	9050	9520	7170	7590	4780	6780	5710	6130	6180	6960	12100	13100	8540	9100
YAL031W-A	YAL031W-A	no	6750	3830	8010	4520	1200	1540	3090	1800	2380	1810	8500	9810	1080	2950
YAL032C	PRP45	no	9310	11800	6500	8990	11200	11500	6990	8270	11200	9950	14900	12300	15100	12600
YAL033W	POP5	no	9680	10400	7390	6960	10100	7610	7060	6940	8430	6480	12700	12400	13800	9790
YAL034C	FUN19	no	9120	11300	5880	8670	8020	12400	6360	6240	8570	17000	15300	14700	13900	12300
YAL034C-B	YAL034C-B	no	11600	7260	8060	5260	5590	3590	8150	6240	7300	3920	12000	11500	5520	6420
YAL034W-A	MTW1	no	11000	10300	9560	7340	5330	6040	6390	5120	6770	6990	12200	9460	9490	9250
YAL035W	FUN12	no	9950	9930	8100	8210	16000	9340	11800	12000	17100	8810	15400	14400	13200	11400
YAL036C	RBG1	no	10500	12000	7220	8250	20300	6970	11500	11400	17500	6630	18900	14600	19100	12400
YAL037C-A	YAL037C-A	no	12400	5900	14900	4320	47600	14800	32300	27100	49900	10600	23200	9030	6810	5820
YAL037W	YAL037W	no	10800	12000	8630	7780	7260	4840	7250	6270	9230	5120	15000	12700	11300	9250
YAL038W	CDC19	no	14000	12000	15800	10100	272000	80300	93000	95500	160000	30200	41100	22300	47400	20900
YAL039C	CYC3	no	6950	8090	3060	8980	23800	27400	6740	11000	17300	40300	19400	18500	25600	18200
YAL040C	CLN3	no	9620	10400	7920	9480	29000	31600	16400	21900	23000	37900	17200	16000	15500	15000
YAL041W	CDC24	no	9600	10400	8260	8040	8310	9340	8140	10100	8880	11800	13200	13300	10500	10100
YAL042C-A	YAL042C-A	no	10800	14400	7280	7060	12900	11100	6700	7300	10500	10400	17200	11000	14300	12400
YAL042W	ERV46	no	7960	9580	5120	8710	17200	15500	7780	11800	15000	17600	18000	16000	20400	14600
YAL043C	PTA1	no	9680	11100	5660	9160	13500	12900	7530	9840	12000	12500	16300	15700	17800	13500
YAL044C	GCV3	no	9030	11900	5630	8450	17400	16000	7620	11400	12500	14500	19100	17700	22400	16600
YAL044W-A	YAL044W-A	no	9110	9650	11300	5090	8690	9470	8670	10100	9340	11300	15300	16000	10900	10500
YAL045C	YAL045C	no	8350	9070	4030	8260	6360	5770	5500	4480	6780	6510	12300	12500	12300	7320
YAL046C	YAL046C	no	9960	9960	5830	9210	10300	10000	7040	7240	9320	8130	15100	12600	20400	12200
YAL047C	SPC72	no	9140	9090	7040	6640	3430	3430	5040	3650	4390	3490	10300	9930	7950	7200
YAL047W-A	YAL047W-A	no	8550	7520	8750	4750	810	813	2800	1980	2160	1560	6720	8900	2800	1910
YAL048C	GEM1	no	10600	11600	7670	7600	5340	6190	6360	5400	6430	5690	13000	12700	9880	9570
YAL049C	YAL049C	no	10100	10400	7060	7820	8350	9400	6720	7570	8720	7550	13400	11100	11800	9740
YAL051W	OAF1	no	9000	9020	8190	7560	4250	5020	5550	4520	5740	4680	11300	11600	6910	8030
YAL053W	HUF2	no	10300	11500	7250	8630	12700	12100	7260	7280	11600	13600	14800	15100	14800	12100
YAL054C	ACS1	no	9190	9980	5050	8190	6960	7600	5330	4980	7450	6730	16300	14700	17500	13600
YAL055W	PEX22	no	9400	13100	6390	6980	7790	9330	6310	6100	8820	9660	15800	15200	18400	14400
YAL056W	GPB2	no	9330	9330	7070	8280	6490	7130	6400	6060	7540	6730	13400	12900	9250	9510
YAL058W	CNE1	no	9450	9830	5550	8250	7310	6920	6430	5780	7970	6520	16400	14100	13100	10300
YAL059C-A	YAL059C-A	no	7740	7020	10100	6100	3520	4610	6220	4800	3580	7000	11000	6550	3240	3930
YAL059W	ECM1	no	9680	7860	5750	7920	10700	4810	11500	9730	15500	6170	15700	13000	10700	8550
YAL060W	BDH1	no	9480	11300	6440	10600	22700	41900	12000	12700	15900	57600	17100	19700	18300	19400
YAL061W	YAL061W	no	8790	10600	4040	13300	14600	92400	5990	7710	12000	131000	16300	23300	22400	31300
YAL062W	GDH3	no	7470	8700	4860	8080	11300	13900	5530	6520	11000	15000	16200	16600	18100	14300
YAL063C	FLO9	no	3510	3550	6710	8290	3200	3060	7100	5920	2670	1920	5150	4640	5880	3900
YAL063C-A	YAL063C-A	no	9980	8440	13400	7130	1270	1730	4580	2390	2800	1790	10500	12400	3160	3770
YAL064W	YAL064W	no	8640	7660	9550	8070	2410	3140	5500	3270	3680	3150	8270	8100	5760	5400
YAL064W-B	YAL064W-B	no	4390	5360	5840	9440	7180	6840	6870	6090	4900	3840	7860	5200	13500	8260
YAL066W	YAL066W	no	7010	5860	6430	5090	397	640	2780	1370	1320	1330	8030	7900	1370	3430
YAL067C	SEO1	no	8430	8660	8690	6720	2430	2600	4590	2580	3450	2820	11100	10400	6340	7690
YAL067W-A	YAL067W-A	no	4800	4180	4030	6270	1750	2350	2850	1820	2030	2700	7250	6510	4720	4670
YAL068C	YAL068C	no	2800	3480	3960	9220	2720	2800	4000	3730	3020	1870	7800	7770	9360	7210
YAL068C	YAL068C	no	7840	7620	7900	7060	3260	3280	4820	3800	4960	3940	11100	11900	7670	8490
YAL068C	YAL068C	no	6120	5290	6750	10200	5990	6040	7590	7260	5040	3480	7770	7740	10500	9140
YAL068C	YAL068C	no	16400	22500	11200	15900	17600	13900	11400	10300	14600	9980	26400	24200	33800	22500
YAL068W-A	YAL068W-A	no	5130	5590	5690	6260	900	1060	2630	1480	2140	1690	17100	11800	4180	6720
YAR002C-A	ERP1	no	12900	11800	9350	8250	9900	9040	9940	9610	11500	8000	16100	12700	12500	11500
YAR002W	NUP60	no	11200	11000	10600	9090	8580	7220	9150	9570	9760	8040	18300	14600	9580	10600
YAR003W	SWD1	no	11300	12600	8580	8430	7980	8560	7550	7120	8780	7520	17000	15800	13800	12000
YAR007C	RFA1	no	11400	11500	9490	8350	6920	8180	7690	7320	8060	7800	15300	14900	10700	10400
YAR008W	SEN34	no	11500	11900	8840	8610	7000	5690	7450	6610	8450	5040	16200	13600	11100	9030
YAR009C	YAR009C	no	153	183	14200	10000	94.3	120	18900	15600	206	87.1	239	221	149	127
YAR014C	BUD14	no	10400	11300	7170	8530	10200	7580	8680	9710	9460	6440	15100	13800	14200	10300
YAR015W	ADE1	no	11900	13000	9550	8810	18000	7490	11800	12500	12600	6420	17500	16000	16800	12400
YAR018C	KIN3	no	11000	11100	9190	8000	7550	5450	7750	7490	8570	4900	16200	14800	11300	10000
YAR019C	CDC15	no	9930	11200	7500	8350	4820	6030	5730	4570	6140	4940	13800	14400	11400	9890
YAR019W-A	YAR019W-A	no	12500	12700	4900	6710	5160	5020	4380	3700	5870	3870	18000	12000	15900	11500
YAR020C	PAU7	no	5290	8170	4200	8050	5430	6350	4210	4250	6430	4910	8880	5910	14400	13000
YAR023C	YAR023C	no	12000	12200	7240	8740	5290	6650	6040	4940	6560	5350	14800	14500	11300	8880
YAR027W	UIP3	no	11500	10700	9800	7640	4730	8160	7060	6270	5890	10200	14300	12700	8980	9340
YAR028W	YAR028W	no	11500	11900	8910	8460	6280	6280	6810	5830	7070	6100	15700	15400	13600	11800
YAR029W	YAR029W	no	9400	8950	6410	6620	2610	3190	5080	3390	4320	4450	10900	10000	5350	5910
YAR030C	YAR030C	no	10900	10800	6850	8200	3890	4310	6490	4260	5820	3530	13600	11600	8520	9900
YAR031W	PRM9	no	6760	7380	6770	7540	2580	2830	5480	5010	3550	2560	7530	7960	5780	6490
YAR033W	MST28	no	3110	3280	7420	7520	2420	2440	6050	5630	2380	1220	5200	4180	3860	3100
YAR035C-A	YAR035C-A	no	6690	3830	2510	3940	1920	3050	2120	2010	3710	3930	8450	8770	6320	8780
YAR035W	YAT1	no	4300	7290	1990	8240	7870	7970	2380	3250	7960	4550	16600	15400	26200	14200
YAR042W	SWH1	no	8420	9700	5700	8540	10000	9620	6310	6890	9880	7220	15400	14600	15200	12400
YAR050W	FLO1	no	3670	4120	5330	8060	6460	4730	6920	6060	4760	2950	7540	5940	10200	6600
YAR053W	YAR053W	no	1380	972	4070	2640	330	413	2910	1790	590	660	952	1630	953	2450
YAR064W	YAR064W	no	1940	1760	2680	5620	3470	1700	3320	4860	1990	594	3240	2140	2040	2200
YAR068W	YAR068W	no	992	1080	5210	8870	2390	1260	12000	24400	1300	465	1170	1130	1500	1120
YAR070C	YAR070C	no	502	887	4240	5210	501	245	12200	8310	527	214	529	749	566	1030
YAR071W	PHO11	no	569	567	7510	7270	3140	542	28700	14500	1270	378	1040	624	605	439
YAR073W	IMD1	no	559	762	3400	3260	614	637	4050	3170	752	928	1050	548	2390	3090
YBL001C	ECM15	no	13000	14400	14400	12600	16500	19900	17700	19200	22000	23200	26500	19800	15400	14700
YBL002W	HTB2	no	11400	11800	13400	14200	46600	53300	34600	42200	43500	51300	24900	25700	9910	19300
YBL003C	HTA2	no	12500	11100	18200	16300	58300	73700	45600	49000	46300	57400	19500	20000	14100	17300
YBL004W	UTP20	no	10300	9400	10000	7830	7250	2920	9440	6180	9920	3840	14700	11800	7020	7900
YBL005W	PDR3	no	9900	9610	9300	8190	11900	12100	11700	14900	12700	12500	13400	13200	7670	9340
YBL005W-B	YBL005W-B	no	275	323	9700	10300	446	414	18400	15200	618	304	602	472	346	414
YBL006C	LDB7	no	10000	10900	7350	8990	11400	10800	8680	11200	13000	9300	16300	14100	13100	8710
YBL007C	SLA1	no	9470	10700	6070	9220	11800	15600	7600	8910	11300	14900	16900	15900	16700	13900
YBL008W	HIR1	no	10600	10400	8330	8250	5330	4920	5990	4910	6440	4380	14100	13400	11400	9770
YBL008W-A	YBL008W-A	no	11900	10600	8370	6770	3160	3080	5650	3690	4480	3050	10100	11500	5370	6740
YBL009W	YBL009W	no	11300	11700	8340	7710	6040	4510	7500	7070	7610	4970	12600	12200	7540	8190
YBL010C	YBL010C	no	12500	14200	8500	8290	5690	5920	7900	6890	7280	6080	13700	13300	10000	10300
YBL011W	SCT1	no	9940	10900	6980	8170	8790	10300	7310	9370	9780	12500	15300	14800	11800	11800
YBL012C	YBL012C	no	7490	8140	5020	6850	4410	6070	3790	4670	5790	6150	17000	16600	5260	7000
YBL013W	FMT1	no	7690	8380	3560	7280	6760	7910	3980	4800	7330	7840	14600	13300	18200	10600
YBL014C	RRN6	no	10600	10800	8610	8100	7530	5830	8000	7350	8690	7280	14800	13600	11000	10200
YBL015W	ACH1	no	10000	11500	6790	8990	6640	10100	5750	5010	7690	10900	18200	18400	16300	13600
YBL016W	FUS3	no	9740	11200	6500	9440	21100	14800	10400	42900	13200	16400	20000	17000	19100	14800
YBL017C	PEP1	no	10900	10500	7350	8080	7750	8200	8240	11700	8730	8380	14200	14300	9560	10100
YBL018C	POP8	no	12100	11200	8440	7670	8290	5130	9710	8800	10300	6040	14100	12700	10400	9580
YBL019W	APN2	no	10700	9220	7690	7310	4220	4410	6080	4930	6150	4230	11800	10300	6870	7580
YBL020W	RFT1	no	9970	10500	7360	8000	6260	4790	6460	5720	7170	5270	12300	11900	8780	9790
YBL021C	HAP3	no	9470	12100	5370	9060	14000	11300	6810	9360	11500	8710	16700	16300	22900	14400
YBL022C	PIM1	no	9330	10100	7060	8580	7870	9310	7230	8140	8640	8270	14000	14500	11000	11000
YBL023C	MCM2	no	10100	10500	6740	7810	6510	6060	6520	5710	7230	5030	14300	11400	10900	10500
YBL024W	NCL1	no	9640	9920	8470	8380	9760	6150	9870	8930	11600	6430	14200	12900	8650	8710
YBL025W	RRN10	no	11200	10900	7150	7480	8520	7660	7280	7970	8950	8320	17700	11700	13800	11600
YBL026W	LSM2	no	11400	10600	10900	6170	5190	4600	9210	7730	6470	5610	12000	12200	5330	5280
YBL027W	RPL19B	no	11500	10300	11900	8670	57800	13700	34800	35800	44500	8420	21100	12100	16200	12500
YBL028C	YBL028C	no	10400	9960	7680	7370	6550	3170	10500	7650	9150	2900	9260	8660	4120	7460
YBL029C-A	YBL029C-A	no	10100	11200	6540	8820	6160	10100	6470	6320	7850	15700	13200	12000	5750	9530
YBL029W	YBL029W	no	8320	8140	6400	5770	6830	4250	6630	5910	7840	5170	11500	9250	6520	6220
YBL030C	PET9	no	11400	11400	7890	10000	32500	29000	17600	18700	24700	28300	19200	18900	15500	15600
YBL031W	SHE1	no	9590	10500	6330	8100	8320	7140	7650	6520	9030	7900	11500	12200	10600	10800
YBL032W	HEK2	no	8340	10300	5660	9010	12400	10700	6840	8790	11400	11100	14000	14300	14700	11900
YBL033C	RIB1	no	8730	12200	5350	9910	20000	19900	9210	13700	15100	18700	19400	19000	26500	16000
YBL034C	STU1	no	9370	9250	8530	6520	3540	3920	5360	4500	4910	4380	9850	10600	6390	6840
YBL035C	POL12	no	9340	9840	7350	6870	6350	4910	6910	6530	7880	4700	12800	11300	8190	8080
YBL036C	YBL036C	no	9960	9810	8010	6730	5840	5400	8120	7670	7880	5710	11500	10800	6970	6610
YBL037W	APL3	no	10200	10400	7980	7430	5400	6010	6590	5450	6600	5240	12000	12000	8850	8560
YBL038W	MRPL16	no	9950	9730	6770	7160	8830	9050	8620	9310	9230	10000	14700	12500	9470	9120
YBL039C	URA7	no	10400	10900	8520	8120	18900	3790	14800	13600	19800	3840	18300	13200	13600	9860
YBL039W-B	YBL039W-B	no	8050	7080	7670	4920	2220	2740	6030	5560	4630	4790	11100	8430	5280	3830
YBL040C	ERD2	no	11600	11000	10700	7280	8330	9220	10400	11300	10000	10300	16300	13900	8880	9130
YBL041W	PRE7	no	10100	9380	9020	9200	16500	19100	12600	19300	15300	19700	15100	13800	13800	11900
YBL042C	FUI1	no	9310	10300	7290	8530	27200	7940	16700	29800	19400	10600	18300	15400	13100	11700
YBL043W	ECM13	no	9450	10600	6260	8430	5580	4810	4910	4620	5550	4370	11000	11500	12200	9390
YBL045C	COR1	no	8740	9240	6900	9240	10900	12900	7890	8530	10400	12400	14100	14300	10200	12200
YBL046W	PSY4	no	9630	11700	6650	7290	8120	7270	6830	6430	8280	7990	13600	12200	13100	10000
YBL047C	EDE1	no	9520	10500	7450	8170	11100	14300	8680	9540	10300	13100	13500	13800	11700	11600
YBL048W	YBL048W	no	7820	6600	8030	5110	1880	2730	4140	3690	2960	4300	7180	7010	1410	4520
YBL049W	MOH1	no	11000	11100	7610	7210	6610	6750	7760	7160	6650	6340	11700	9640	10800	8270
YBL050W	SEC17	no	9030	8490	6640	7850	6230	7860	6680	7520	6710	9060	11000	12000	7260	9050
YBL051C	PIN4	no	8660	9880	8240	8210	9160	8500	7700	7860	10200	9230	13300	13400	10500	9690
YBL052C	SAS3	no	8760	8150	7200	6670	2980	3080	5370	4510	4510	3300	10400	9920	4340	6990
YBL053W	YBL053W	no	5900	7030	8460	5000	7100	3590	10300	5550	12300	4650	17400	13700	4170	8260
YBL054W	YBL054W	no	10100	9970	7100	6880	16900	3920	10700	7370	15700	3940	17100	12300	12300	8760
YBL055C	YBL055C	no	11400	11400	8220	7990	12200	7410	9570	9580	11600	8380	15200	13600	13800	9700
YBL056W	PTC3	no	9990	11100	8610	8150	15600	12900	11800	12900	14200	13200	15100	13500	12500	10800
YBL057C	PTH2	no	10700	12200	6740	8640	11500	10900	8320	10600	12000	12700	14700	13400	18100	12200
YBL058W	SHP1	no	9190	9630	6810	8310	11600	15500	8590	11400	11400	16900	14900	15100	12000	11700
YBL059C-A	YBL059C-A	no	9440	10400	8500	6860	4310	4620	7220	5140	5530	5110	9100	9760	8240	7040
YBL059W	YBL059W	no	9230	9310	8230	8400	7750	7180	6920	6890	7780	5500	12900	13000	9840	8600
YBL060W	YBL060W	no	9350	8840	8260	7170	5410	4360	6840	6300	6370	4600	12300	11700	7020	7360
YBL061C	SKT5	no	8860	9030	6450	7440	10200	6290	8210	8730	10400	5700	13800	12400	11800	9340
YBL062W	YBL062W	no	8770	6910	8570	7590	2880	2410	8620	5040	6940	2920	13300	10300	1440	3920
YBL063W	KIP1	no	9220	9060	7610	6940	3510	3890	4880	3490	4970	3830	10500	11500	6640	7430
YBL064C	PRX1	no	9330	10400	6440	10200	5350	20500	5540	4030	6800	22800	12500	16200	11700	10600
YBL065W	YBL065W	no	6950	5560	4050	7320	1370	5620	4390	3510	2970	9910	8800	9790	2080	4650
YBL066C	SEF1	no	8670	9560	6890	8110	6950	7130	6630	6000	7690	6920	12100	12500	9530	9720
YBL067C	UBP13	no	8870	8590	8350	6980	5210	4790	6400	5480	6610	4500	12400	10800	8250	7810
YBL068W	PRS4	no	10100	10100	7280	7740	9000	4920	8550	7200	10000	4050	13200	11600	9630	8250
YBL069W	AST1	no	9160	11100	5760	7500	11600	6940	8120	8350	11800	5690	13800	12800	10200	10600
YBL070C	YBL070C	no	9380	6300	6700	7690	9950	5300	7260	8060	11100	4700	11800	9170	9020	6000
YBL071C	YBL071C	no	10200	8690	10200	7400	10900	4410	12000	11900	12200	4720	15300	12700	8340	8150
YBL071C-B	YBL071C-B	no	11600	12000	7890	4440	20100	6800	22900	18600	25800	6090	20700	10500	9320	7640
YBL071W-A	KTI11	no	12100	11000	6340	8520	20200	7860	11900	12900	16700	6200	17100	13200	17700	9600
YBL072C	RPS8A	no	3050	2530	14100	9180	16900	4890	34700	23300	14500	3180	7800	4200	4200	3680
YBL073W	YBL073W	no	9970	10500	4220	5460	15700	11900	10800	12900	20800	9570	15400	11600	7430	6780
YBL074C	AAR2	no	11200	13000	9330	7970	6830	6900	8090	7970	8140	7650	13400	11700	11100	9190
YBL075C	SSA3	no	9940	10600	6480	8830	6820	7410	6720	6900	8070	8790	14500	13500	11500	10800
YBL076C	ILS1	no	11200	11600	9500	8390	19700	9540	15800	15100	19300	7380	16700	14600	12500	10200
YBL077W	YBL077W	no	10600	8990	8470	6550	9620	4380	10200	8790	13600	3700	15700	12200	6790	6920
YBL078C	ATG8	no	9900	10500	9930	24600	3940	9090	5690	5230	5650	8680	12700	12600	9960	9430
YBL079W	NUP170	no	9630	9710	8330	8340	7930	6410	8130	7950	9260	6680	14300	13200	9240	9150
YBL080C	PET112	no	10900	12100	6570	8760	6070	7400	5980	5990	7690	6310	14500	13400	13300	9620
YBL081W	YBL081W	no	10400	14400	7840	9930	22900	10700	10100	10600	19600	8040	20700	16900	22000	15600
YBL082C	ALG3	no	9580	11400	5140	8680	14200	7910	6810	7260	12400	6650	19300	16500	22900	13700
YBL083C	YBL083C	no	8450	5950	8740	7140	4760	3230	4150	3380	5470	3380	14000	11800	5350	5120
YBL084C	CDC27	no	10500	10700	7770	7780	6120	7330	6820	6130	7230	6680	12400	12700	9630	9810
YBL085W	BOI1	no	9890	10900	8260	8640	6720	8780	7210	7660	7980	10200	13200	14000	9790	9690
YBL086C	YBL086C	no	11200	13100	7840	8850	6060	11000	6340	5550	7030	14400	16300	15100	13200	13100
YBL087C	RPL23A	no	10300	8680	10000	8160	34500	10300	23200	23200	29900	8210	18400	13200	12700	10400
YBL088C	TEL1	no	10600	9570	8570	7620	3520	3950	5890	4680	5250	3920	11800	11500	6720	7620
YBL089W	AVT5	no	11500	12300	8500	8780	7830	7920	7750	7840	8720	7760	15100	14000	11800	10500
YBL090W	MRP21	no	11000	11000	8440	7860	5930	6890	8010	8000	7380	6770	11000	11800	7790	8880
YBL091C	MAP2	no	11100	12400	7540	8570	9870	10300	7880	8700	10400	10300	17200	15400	16400	13900
YBL091C-A	SCS22	no	12300	12900	8210	8990	23400	13000	12700	16400	23900	12400	20000	16600	22300	13900
YBL092W	RPL32	no	14900	11500	14700	8870	96100	21700	48200	54800	69700	15900	27600	14300	24700	13800
YBL093C	ROX3	no	10600	11100	5850	8780	12600	11700	9120	11700	12500	12700	17300	15500	13900	14400
YBL094C	YBL094C	no	9340	7160	8800	7710	6340	8310	10200	11200	8300	8000	17100	16800	3630	4640
YBL095W	YBL095W	no	10500	14100	7690	8330	19100	18400	10400	13900	15800	15900	19000	18000	23800	17600
YBL096C	YBL096C	no	9730	6240	5120	5410	3410	4010	4800	4940	5380	4280	10500	7360	5520	7270
YBL097W	BRN1	no	10300	11000	9570	8120	5840	5720	7120	5960	7480	5310	12100	12100	8670	9380
YBL098W	BNA4	no	10000	10000	8130	7770	4110	4780	5990	5550	5400	4870	11700	11400	9070	9570
YBL099W	ATP1	no	10200	11200	9090	9930	19200	22700	11600	13900	16400	22600	15500	15900	15800	12100
YBL100C	YBL100C	no	6450	8230	4530	7150	10300	13400	7840	9230	9850	14200	13500	13100	5710	9880
YBL100W-B	YBL100W-B	no	889	1150	7930	8330	662	750	10800	9460	744	528	1400	1170	1150	975
YBL100W-C	YBL100W-C	no	7390	7310	5830	4420	2040	2430	3840	3130	3950	2490	9150	9940	2870	4600
YBL101C	ECM21	no	9260	10100	6830	7770	6480	11000	5810	5840	7020	9090	13200	14300	12100	10400
YBL102W	SFT2	no	10200	10300	7170	8040	8410	11400	7530	7940	8640	8970	13400	14300	15300	10100
YBL103C	RTG3	no	9840	10400	7260	8350	6750	7580	7270	6860	7850	7100	13500	12500	9620	9170
YBL104C	YBL104C	no	9430	10100	8250	7940	5630	5790	6460	5890	6490	5480	12100	11800	9890	9210
YBL105C	PKC1	no	9050	10200	6920	7910	7010	7500	7010	6550	7980	6110	12500	12200	9310	9720
YBL106C	SRO77	no	9690	9690	7780	7520	4940	4950	6100	4990	6060	4210	13500	12900	7870	9360
YBL107C	YBL107C	no	9450	10200	7900	6350	5880	5520	6960	6920	7410	5010	11100	9500	8270	7240
YBL107W-A	YBL107W-A	no	248	490	10400	7070	336	526	6530	4520	328	255	4880	4050	1560	680
YBL108W	YBL108W	no	5060	4420	5110	6780	1710	2030	3830	2250	2080	1780	7760	5060	4540	5150
YBL109W	YBL109W	no	9330	17000	5600	12400	6730	6590	5330	6080	8430	6370	24100	20400	24000	16200
YBL113C	YBL113C	no	1070	1850	7570	11200	1530	1540	8200	9730	1750	1320	3510	2920	2910	2310
YBR001C	NTH2	no	9870	9970	9050	9580	5480	9460	6690	5800	7280	11400	19000	14600	10700	10900
YBR002C	RER2	no	9930	9640	7030	8650	14600	14100	9090	11900	15400	15200	16900	15800	15200	12100
YBR003W	COQ1	no	11100	11900	8780	9160	5700	9800	6540	7220	7110	11400	15300	14600	10100	9880
YBR004C	GPI18	no	9760	8400	10800	7640	3610	4590	6420	5270	5800	9190	12900	12500	5130	8550
YBR005W	RCR1	no	7790	9520	4950	10500	12200	18000	6400	9580	12300	34200	17400	19400	18700	15500
YBR006W	UGA2	no	11300	11600	8410	7920	5920	9200	6850	5980	7160	7970	15300	14600	12900	10100
YBR007C	DSF2	no	10600	10400	8070	8020	5350	5440	6430	5290	7140	5180	12700	11200	7470	7380
YBR008C	FLR1	no	9140	10000	7200	8470	9200	8080	7420	8480	10100	7660	16700	16400	12200	11600
YBR009C	HHF1	no	8670	8660	13500	16600	72400	90400	63000	57500	46600	79600	13900	18500	14500	18300
YBR010W	HHT1	no	11000	8200	15300	15700	94500	104000	61000	70200	63900	90000	19100	22800	12500	20400
YBR011C	IPP1	no	12800	15000	8700	10700	22200	19700	16200	18700	20300	18200	19400	19500	18700	15200
YBR014C	YBR014C	no	13200	12200	8160	9930	5980	13300	6380	5490	7970	7920	13800	16400	10400	10700
YBR015C	MNN2	no	10500	11400	7510	8670	11900	11700	8800	8670	12400	11300	16300	16100	14700	12500
YBR016W	YBR016W	no	9380	13200	4960	13000	20800	42000	9040	17300	15500	48100	26500	27600	24100	24400
YBR017C	KAP104	no	9930	10700	7540	8760	8370	7470	8190	8390	9560	8930	14900	14200	10100	10300
YBR018C	GAL7	no	11300	11600	7680	8210	2740	3990	5040	3120	4190	3630	13000	13000	8270	8520
YBR019C	GAL10	no	10400	10800	7520	8120	5070	6240	5800	4850	6180	5860	14100	14500	11400	11100
YBR020W	GAL1	no	9680	10500	7190	8250	8190	7130	7000	6970	9000	6470	14300	14200	10800	10800
YBR021W	FUR4	no	9800	10200	6980	8690	9430	9220	8040	10400	10700	7020	15800	16300	10600	10500
YBR022W	POA1	no	10600	10500	8750	7620	6090	6190	7440	7020	8930	5060	12500	11100	9410	8180
YBR023C	CHS3	no	10500	10300	8640	8090	8750	6700	8510	9200	9510	6330	14400	12900	9920	9490
YBR024W	SCO2	no	11000	10800	7890	7520	6590	7180	7390	7360	8330	7250	13300	11000	9650	8590
YBR025C	YBR025C	no	12600	11200	10600	8160	24300	14100	18700	20600	23000	12900	15600	17400	12900	11300
YBR026C	ETR1	no	11600	11700	8650	8010	4030	6580	5800	4300	6370	6080	12600	12800	7960	7760
YBR027C	YBR027C	no	6640	4710	6800	3490	1880	2420	3930	3660	3950	3360	11100	10500	3090	3580
YBR028C	YBR028C	no	9700	9400	9010	7320	5550	6350	6880	6460	7160	6730	12800	13800	9020	9130
YBR029C	CDS1	no	10200	10200	8550	7290	12600	7580	11700	10200	12800	7650	13400	12200	10000	9350
YBR030W	YBR030W	no	9460	10600	7140	7470	8600	5550	8640	7480	10400	5670	12900	11600	10600	8920
YBR031W	RPL4A	no	2160	1710	8720	9380	25500	6930	32500	43800	13200	3510	4750	3890	5170	3430
YBR032W	YBR032W	no	11400	10800	7180	7130	7790	4650	9250	8420	10600	6090	16900	12400	10500	9990
YBR033W	EDS1	no	9780	9870	7000	7270	5540	3890	6020	4790	6990	4110	12800	11600	8520	8610
YBR034C	HMT1	no	11400	11200	8770	8440	22300	6330	15100	13700	19700	6500	16300	12200	14500	11200
YBR035C	PDX3	no	9520	9900	7410	8370	13900	13200	10800	13900	13600	14500	15200	13000	12900	12000
YBR036C	CSG2	no	9940	11800	7210	8880	15900	16700	9480	11500	13500	15100	15600	15700	16400	13700
YBR037C	SCO1	no	9200	9360	5360	7940	7010	10400	6080	7870	7930	12700	13900	14800	14600	12300
YBR038W	CHS2	no	9120	9890	7420	8390	8400	7740	7400	9230	8890	10300	13900	14300	10500	9900
YBR039W	ATP3	no	10800	11600	8550	7580	9870	9800	9770	10700	9380	9610	12400	11800	11100	11100
YBR040W	FIG1	no	9230	9520	8700	8210	1920	2530	4530	2690	3380	2990	11400	11700	5330	7740
YBR041W	FAT1	no	9420	9790	6910	7270	4910	6340	6100	5700	6500	5890	12100	11100	8250	8300
YBR042C	YBR042C	no	9820	8730	6780	7190	4990	4970	6120	5240	6810	5020	12700	12600	6300	7830
YBR043C	QDR3	no	9840	11500	7530	8810	9880	7150	8450	8990	9080	7520	15300	14000	13400	10500
YBR044C	TCM62	no	12500	11700	9190	7310	7680	7410	9360	10100	7630	6800	14600	13700	10800	9940
YBR045C	GIP1	no	10500	8910	7810	6630	2420	4570	4520	3250	4080	4820	9880	11200	6550	7310
YBR046C	ZTA1	no	9650	9030	6870	7460	3450	8010	4800	5050	5680	7230	11500	12100	7370	8490
YBR047W	FMP23	no	11900	9480	8370	7510	2750	4030	6250	4330	4370	4100	10100	10800	7170	7080
YBR048W	RPS11B	no	10700	9080	11900	7930	37200	10000	26300	27000	30600	6830	17100	11100	13500	8470
YBR049C	REB1	no	10700	11700	8690	9640	9730	10400	8860	9980	9540	10200	14100	13800	12400	11400
YBR050C	REG2	no	10100	10800	6610	7820	8570	8900	6790	7530	8160	9990	12300	10100	13700	8880
YBR051W	YBR051W	no	7900	8740	7190	5330	4480	7450	5750	3980	5340	8900	10600	15700	8480	9860
YBR052C	RFS1	no	9490	9700	4660	9450	6460	23700	5790	6700	7880	32300	12600	17200	11700	14200
YBR053C	YBR053C	no	10500	11100	7150	8220	3570	9640	5440	4860	4830	13200	11600	12900	8570	8610
YBR054W	YRO2	no	11000	12600	7590	10300	7110	33600	7010	6650	7330	12100	13200	16000	12000	12200
YBR055C	PRP6	no	9350	9140	7210	7140	4530	5090	6120	5380	6020	5010	10500	11200	6920	7950
YBR056W	YBR056W	no	10000	10100	6250	9210	3310	10400	5080	4970	4450	15300	12000	14200	8410	9200
YBR056W-A	YBR056W-A	no	7540	7160	4230	11300	15600	17000	5600	8970	11900	33000	13100	21300	24700	18800
YBR057C	MUM2	no	9580	10300	9400	7100	7640	7480	8180	8550	8190	7270	13700	13500	9010	8800
YBR058C	UBP14	no	9560	10500	6940	7140	5490	5310	6840	5650	6800	5700	12900	11600	7610	8720
YBR058C-A	TSC3	no	10200	10700	9230	5610	5360	5910	7520	6160	6420	10300	13100	16900	6860	6440
YBR059C	AKL1	no	9260	9900	7370	8140	6820	12900	6450	7080	7780	14000	12700	14200	10400	10900
YBR060C	ORC2	no	9110	9840	7320	7190	6060	5220	6990	6260	7200	6060	11800	11300	6720	7780
YBR061C	TRM7	no	11500	12200	9320	7170	9130	5150	8140	7120	9320	5270	12800	12700	10400	9810
YBR062C	YBR062C	no	9470	9310	7860	6970	8810	7310	9200	8320	9960	7750	12500	12800	8220	7440
YBR063C	YBR063C	no	10100	8690	7390	7500	3800	5170	5880	4180	6150	8350	10600	12600	6280	8060
YBR064W	YBR064W	no	9540	5150	6580	3570	281	570	2860	2310	2690	2630	9440	13000	787	4470
YBR065C	ECM2	no	9730	9440	7230	7620	4560	6060	5310	4680	6760	9770	12200	13200	6810	9430
YBR066C	NRG2	no	10300	10400	8780	10300	7300	25500	8560	18200	9330	44600	11600	19700	7040	12500
YBR067C	TIP1	no	8010	10400	6470	9330	29900	39500	13100	44000	22400	43800	17500	19600	25000	18300
YBR068C	BAP2	no	10700	11500	10900	13400	71900	76800	40800	60000	30900	73000	23200	26000	14400	20500
YBR069C	TAT1	no	11200	11600	9990	8840	59600	21800	27900	41900	33700	20700	20500	17600	18200	13500
YBR070C	ALG14	no	10500	9460	7940	8110	6370	7560	7200	7760	8470	12600	13900	14500	9290	8950
YBR071W	YBR071W	no	10600	12800	7370	10800	21200	34400	12100	18100	17800	64800	14700	21400	11700	20000
YBR072C-A	YBR072C-A	no	8160	9780	4140	7800	1970	6610	4710	3620	3800	53300	7370	7730	4520	11600
YBR072W	HSP26	no	11600	14300	8150	13000	6830	31000	6460	6010	7450	165000	13400	17200	13300	32400
YBR073W	RDH54	no	10000	10100	8180	7650	6420	5080	7080	6840	7870	9090	11500	11800	8820	9340
YBR074W	YBR074W	no	10300	10500	8240	7760	5890	5380	7100	6010	7070	5120	13900	13200	9290	8640
YBR076C-A	YBR076C-A	no	9590	13100	4470	9330	13900	16400	8220	14400	17100	25500	14900	17600	16200	13500
YBR076W	ECM8	no	9420	9090	7660	6520	4490	4700	5200	3890	5830	8000	12400	14400	6790	7950
YBR077C	SLM4	no	13600	11600	9320	7520	11800	13800	12100	13900	12000	15900	13500	12700	10200	9690
YBR078W	ECM33	no	11900	11700	11900	9660	50700	25800	31600	40700	38100	34900	21800	19100	16300	15700
YBR079C	RPG1	no	11300	11000	9460	8710	18200	9360	14500	13100	18800	8030	16200	13100	12100	10600
YBR080C	SEC18	no	11000	11100	9270	8290	5850	6850	6990	6850	6820	6600	13000	12400	8880	8950
YBR081C	SPT7	no	9770	9940	8770	7590	4140	4900	6250	5190	5580	5790	11500	12300	7740	8660
YBR082C	UBC4	no	10700	11900	12000	10600	20100	24000	14800	21100	17900	33700	18800	18000	16000	17700
YBR083W	TEC1	no	10600	10800	7830	8500	17100	12500	15800	45300	10300	22700	16200	16900	12600	12900
YBR084C-A	RPL19A	no	12900	10200	14400	8310	49200	10900	34900	33900	41700	9340	21400	12500	14900	11600
YBR084W	MIS1	no	11800	12400	8570	8600	16100	5730	10900	9700	16000	5630	19800	14900	14800	12100
YBR085W	AAC3	no	10000	10700	7040	8910	4560	5440	5670	4860	5980	9920	13600	13700	10700	10300
YBR086C	IST2	no	9810	10200	8250	9530	9480	23200	8710	8020	10500	20000	13900	17900	9910	11900
YBR087W	RFC5	no	11600	11000	10000	7160	7540	6050	9360	7170	8880	6700	13000	12400	9220	8830
YBR088C	POL30	no	9920	8240	8690	7090	12800	9530	8530	10200	12700	13600	14900	12300	11000	10900
YBR089C-A	NHP6B	no	12000	11700	10000	8370	22000	15200	15200	13300	19700	18400	18900	14600	15200	13800
YBR089W	YBR089W	no	9610	7010	13100	6820	7450	6220	9140	8980	10400	8950	10900	10500	5320	7380
YBR090C	YBR090C	no	9290	9220	5930	8120	13200	9530	8660	8410	13400	11700	15300	12600	10800	9490
YBR091C	MRS5	no	10200	12400	9130	10100	16800	15600	10400	14000	15000	20200	17300	16300	18400	15400
YBR092C	PHO3	no	9870	10100	8190	8690	30700	7830	17000	18200	19400	9340	15900	12900	17300	11100
YBR093C	PHO5	no	11100	12200	9100	8250	50500	10700	38700	17900	19200	9650	16200	13500	16500	9950
YBR094W	YBR094W	no	10100	9990	7970	7150	4870	3990	6990	5230	6240	5190	12500	12200	7720	8250
YBR095C	RXT2	no	10200	10800	7960	7630	6100	5940	7140	6650	7370	6510	12100	12600	8960	9060
YBR096W	YBR096W	no	10200	9170	8680	7150	4460	6240	7230	6850	5270	7970	10800	9460	5030	7130
YBR097W	VPS15	no	8750	9220	8370	7090	2590	3580	5220	3990	4030	3750	9840	11200	5040	6880
YBR098W	MMS4	no	9970	11300	7210	6830	3910	4590	6080	4710	5460	5130	11700	10700	7530	8560
YBR101C	FES1	no	9900	9550	8620	9310	14400	14600	14700	20200	13500	18600	13600	14100	8030	11500
YBR102C	EXO84	no	9450	9550	7900	7110	4660	5140	6470	5440	5890	5180	12000	11600	7210	8770
YBR103C-A	YBR103C-A	no	6630	4380	3080	3740	3650	2710	3620	3550	5510	3220	7510	5470	2840	5730
YBR103W	SIF2	no	10200	10000	7250	7450	8240	6740	7230	6300	8680	5540	14000	12500	12300	9640
YBR104W	YMC2	no	10800	11300	6400	7210	10800	5250	8940	6880	11700	9490	13300	12100	10900	10300
YBR105C	VID24	no	9390	11500	6240	7750	7840	8280	7890	8240	9040	32200	12900	14000	13400	14300
YBR106W	PHO88	no	12300	11800	9130	8670	43300	24300	24000	28800	29100	20900	17100	16900	19200	13300
YBR107C	IML3	no	9910	11200	7220	7740	11100	11700	8280	9600	9610	9890	15400	14300	15900	12300
YBR108W	YBR108W	no	6960	9270	4160	8000	6880	10300	4490	5630	7180	8080	14800	15000	16300	12400
YBR109C	CMD1	no	11200	10500	8240	8510	10600	10800	11100	11700	9610	11100	12600	12600	11900	8980
YBR109W-A	YBR109W-A	no	12900	13000	8090	5450	4030	4550	5920	3800	6490	5500	11500	9940	6610	9420
YBR110W	ALG1	no	9200	8880	7150	6980	4000	4620	5770	5040	5300	4940	11000	11600	6330	7730
YBR111C	YSA1	no	9270	10300	7270	8270	5120	10800	6560	6240	6800	10200	10600	13200	10100	10300
YBR111W-A	YBR111W-A	no	8020	7230	8460	5410	1980	3030	6120	3910	3870	4900	8190	8260	3010	4340
YBR112C	CYC8	no	8180	10400	6860	9790	18600	17300	9110	9190	17100	21200	17300	17500	16000	15200
YBR113W	YBR113W	no	8870	8740	6420	5980	4240	3850	5810	3980	6250	6510	8310	7440	6000	6670
YBR114W	RAD16	no	9820	10800	7510	8210	5230	6500	5900	4680	6590	16300	12000	13400	10900	11300
YBR115C	LYS2	no	10700	10600	7950	8590	9680	6610	9420	8310	10100	7480	14000	14300	10900	10700
YBR116C	YBR116C	no	10600	12700	12100	7840	5660	16100	5880	4520	6540	4650	11900	14000	8770	8120
YBR117C	TKL2	no	9600	12200	6080	11100	7950	40700	6020	5230	9330	8790	16500	20800	19100	12500
YBR119W	MUD1	no	10700	10200	9390	6880	6690	8220	7790	7670	8320	9200	13000	11600	7080	9720
YBR120C	CBP6	no	7990	8420	11400	6700	3880	5510	6430	5970	5650	5530	11500	12200	4060	7780
YBR121C	GRS1	no	12300	12900	9910	7420	15000	8190	12600	11400	15300	9200	14800	13300	13400	10400
YBR122C	MRPL36	no	11200	10600	8690	7500	9350	10400	10400	11900	11200	14000	14200	13600	8470	11100
YBR123C	TFC1	no	9590	9140	8040	7810	5090	5530	6640	5470	6750	5970	13700	13200	8610	8650
YBR124W	YBR124W	no	9320	6600	6620	5090	1440	1580	4600	3540	3710	2950	7360	9780	2330	3870
YBR125C	PTC4	no	11300	11400	7400	7910	8250	9050	7160	6440	9360	9370	14600	14900	12400	11800
YBR126C	TPS1	no	11000	16800	8060	19400	12100	116000	7740	9400	11500	195000	16700	35000	20900	41100
YBR126W-A	YBR126W-A	no	8860	8290	5880	7400	29800	37600	9830	13200	21900	48900	20700	18100	32500	17400
YBR126W-B	YBR126W-B	no	7910	10600	5470	10500	8560	13400	12300	22000	16000	37000	15600	15800	8890	14000
YBR127C	VMA2	no	12000	12700	8870	9920	16400	20600	11400	12600	14700	28100	17400	18300	14900	13700
YBR128C	ATG14	no	9730	10700	8940	8370	5600	7740	6630	6320	6960	9080	12500	13600	8860	9640
YBR129C	OPY1	no	10700	9760	6170	7140	5990	7040	6170	5930	6660	7800	12800	12000	7160	8720
YBR130C	SHE3	no	9860	9410	9120	6930	6810	6760	8400	8220	7670	8060	10900	10600	7410	7930
YBR131W	CCZ1	no	10900	11600	10200	9150	4610	5330	6610	5590	6020	6240	10800	11400	8560	7910
YBR132C	AGP2	no	9850	10200	6530	7920	5070	13400	5310	4870	6380	8050	12900	14400	10700	10800
YBR133C	HSL7	no	9400	9890	7060	7970	9580	8530	7910	9610	10000	8470	14100	13200	10700	11200
YBR134W	YBR134W	no	9320	8740	4420	4710	3390	3420	4710	5460	5180	3650	11000	8440	4810	6890
YBR135W	CKS1	no	8290	11500	5670	9870	15100	12800	7650	11900	12700	12400	17300	16700	23300	13600
YBR136W	MEC1	no	9640	9100	8100	7070	3110	3530	5030	3680	4480	3970	10800	11100	6100	7330
YBR137W	YBR137W	no	10400	10200	7300	7610	4490	6210	6100	5080	5240	5720	12100	11300	8330	5610
YBR138C	YBR138C	no	9500	8790	7280	6590	3060	3860	5250	3940	4470	4670	10600	11600	5170	6130
YBR139W	YBR139W	no	9950	10300	6870	8860	5760	15500	6650	6270	6350	16800	12600	13400	11800	11500
YBR140C	IRA1	no	9160	9160	8020	6900	4110	5510	6010	5280	5270	4850	10900	10800	6500	7400
YBR141C	YBR141C	no	8730	7970	3240	7140	10800	7020	5110	5320	9640	3850	12200	12000	13500	8930
YBR142W	MAK5	no	10100	9170	8380	6790	6480	2920	8360	6100	8470	3460	11800	10700	6420	6990
YBR143C	SUP45	no	10500	9070	9110	7360	13200	7930	13200	11900	14100	9230	12500	11600	8030	8420
YBR144C	YBR144C	no	7860	7840	3040	5580	4690	4680	4430	5020	5480	5230	9850	8670	9920	5920
YBR145W	ADH5	no	9430	11100	6230	8650	8600	7840	7380	6930	7820	7020	14400	12600	14300	11400
YBR146W	MRPS9	no	9600	9010	7210	6540	6940	7700	7260	7690	7940	7890	11500	10800	9960	8760
YBR147W	YBR147W	no	9580	9050	5780	7330	2340	3840	5070	3400	4110	3570	11200	11000	6140	6940
YBR148W	YSW1	no	9360	8570	6750	6720	2010	3430	4400	2920	3240	5310	8210	9030	4340	6650
YBR149W	ARA1	no	11500	11500	7580	8550	7130	20500	7170	8500	7510	26900	11800	14500	12900	11500
YBR150C	TBS1	no	8310	8230	6910	7060	4250	6120	5870	5580	5300	8150	10100	11200	6930	7400
YBR151W	APD1	no	9300	10300	6310	8010	7040	11500	6730	7870	7190	16900	10900	12300	8920	10000
YBR152W	SPP381	no	10400	11100	6100	7070	7010	6550	7700	7070	7880	6920	10800	11300	8250	7820
YBR153W	RIB7	no	9130	9260	5210	7890	15600	9690	9370	11000	14500	10300	14600	12600	12300	10300
YBR154C	RPB5	no	10700	8860	9110	6340	11200	6260	15400	13700	13300	7610	12800	9190	6040	7520
YBR155W	CNS1	no	9110	9460	7530	7080	6570	3650	7580	6260	7850	3630	10800	10000	7870	8270
YBR156C	SLI15	no	8480	8530	7850	6260	3660	3490	5520	5240	5060	3660	9710	9930	5030	6830
YBR157C	ICS2	no	8950	8250	6570	6030	7740	7250	9510	12200	9560	8220	11900	10300	9030	8150
YBR158W	AMN1	no	9520	8000	9710	8010	33100	12700	29600	38600	31300	18000	16500	13700	8730	9560
YBR159W	YBR159W	no	9330	9660	6150	7340	6880	7110	7410	7160	7610	7150	10800	12100	7750	8410
YBR160W	CDC28	no	9740	11000	7910	8280	10200	17900	8280	7300	12300	16800	14600	20900	12300	11900
YBR161W	CSH1	no	9970	9980	6450	8300	5500	12700	5940	5050	8900	14800	12700	18800	8560	8350
YBR162C	TOS1	no	9510	10700	8190	9880	38900	22600	19100	33300	27000	29200	19000	20200	17300	15900
YBR162W-A	YSY6	no	10800	10500	7290	8780	18400	15900	13100	21600	15400	21700	15500	17000	11600	10700
YBR163W	DEM1	no	9570	8900	8210	7010	4820	5130	6860	6250	6270	7220	11100	10900	7800	6790
YBR164C	ARL1	no	10600	9920	8930	8880	7100	8120	8170	9380	8140	10600	10900	14000	9760	8950
YBR165W	UBS1	no	10200	9540	8560	7880	6870	7450	7740	8280	7590	8410	11000	12900	8760	8480
YBR166C	TYR1	no	9800	9340	7510	7380	6670	6340	7650	7440	7760	7110	11400	12500	8950	8820
YBR167C	POP7	no	11500	12600	8700	7190	6880	6590	9470	9250	7480	7280	12300	12000	8500	8330
YBR168W	PEX32	no	8430	8780	7240	6890	2960	3940	5100	4370	4260	4730	10000	10800	6610	6650
YBR169C	SSE2	no	9260	9820	5810	8230	4190	9230	4730	5250	5040	12000	11800	13200	10100	9860
YBR170C	NPL4	no	9750	9680	7580	7740	6850	9060	6890	7990	7910	9740	13300	13000	10800	9810
YBR171W	SEC66	no	8790	8460	8130	7440	5250	4610	8090	7310	7050	5560	9510	10200	4490	5800
YBR172C	SMY2	no	9280	10800	7960	8060	15400	8200	11000	11500	15000	8040	15600	12800	11900	10000
YBR173C	UMP1	no	11200	11500	6330	8720	21200	16800	10900	15200	15400	13000	14900	15900	16400	11900
YBR174C	YBR174C	no	15400	14500	5690	5980	10200	10100	8920	9340	12800	11600	19400	16800	13300	12200
YBR175W	SWD3	no	10700	11600	6230	8520	9870	9150	7730	9180	10700	10000	16500	15500	14900	11400
YBR176W	ECM31	no	10900	12400	6400	7680	7790	8710	7400	7020	7720	8690	14700	15600	12800	9440
YBR177C	EHT1	no	9690	9940	6450	8790	6810	11500	7100	7550	7640	15700	13000	13100	9520	12500
YBR178W	YBR178W	no	9080	5240	4420	4140	1840	2170	3440	4180	3220	4190	6260	4540	1620	3610
YBR179C	FZO1	no	9610	9780	7760	7270	4570	5070	5840	5690	5600	6120	10900	11600	8470	7360
YBR180W	DTR1	no	9090	8700	6590	7110	4240	4240	5660	4800	5430	4600	13100	13200	9330	8520
YBR181C	RPS6B	no	6010	4350	11500	8110	19600	5660	30000	30400	15600	3600	9780	5730	6110	4890
YBR182C	SMP1	no	9020	9500	6550	7720	5580	4780	5570	4720	6220	8500	12900	13200	10200	10400
YBR182C-A	YBR182C-A	no	9910	8560	10500	7240	1800	2570	5360	4330	4490	8670	8770	10000	3090	4300
YBR183W	YPC1	no	9990	11400	7150	10800	5210	16900	5430	6560	6420	37600	12900	16000	11000	14000
YBR184W	YBR184W	no	9600	9170	8270	6520	2140	2700	4500	2550	3570	2730	9470	10100	4650	6250
YBR185C	MBA1	no	10700	11400	7500	8170	4860	5790	6480	5010	6260	5570	11200	10300	10000	8970
YBR186W	PCH2	no	10200	9640	7550	6830	4000	3120	5870	4560	5030	3900	10200	9860	6140	6980
YBR187W	YBR187W	no	10800	12300	8330	9030	17100	10800	10800	14300	17200	10600	16300	13900	15100	11200
YBR188C	NTC20	no	10100	9750	8340	7860	6860	5620	7570	7260	8900	6230	14300	13500	9520	8770
YBR189W	RPS9B	no	11100	9330	12400	7550	52300	10900	36900	36600	45900	6050	21400	12000	12900	9200
YBR190W	YBR190W	no	9230	8790	6790	5490	14900	4950	8870	8660	17700	3900	17900	9990	10600	9330
YBR191W	RPL21A	no	11500	9940	13600	9620	51100	12000	35100	36600	38200	7940	18500	12300	16500	10200
YBR191W-A	YBR191W-A	no	4380	1530	2100	2260	4330	825	6010	6590	3860	862	10000	7870	749	1520
YBR192W	RIM2	no	9700	10000	7680	7900	6710	6620	6940	8290	8630	8030	14200	12800	8000	9110
YBR193C	MED8	no	10900	11500	7620	7090	7540	7950	8040	7610	8550	7940	14900	12900	12600	10200
YBR194W	SOY1	no	10800	10200	6810	5710	5350	6000	6360	7070	6770	6850	11900	8400	6340	8220
YBR195C	MSI1	no	10800	12100	7020	7800	8970	7070	7650	8460	9610	7800	15000	12300	12000	10400
YBR196C	PGI1	no	13200	14200	11200	10200	61300	33700	27900	36900	40500	25300	23000	20900	24900	15900
YBR196C-A	YBR196C-A	no	10600	8990	5920	3670	11200	7970	15100	16000	18000	11300	12600	13000	3080	9770
YBR196C-B	YBR196C-B	no	12600	9220	6440	9660	37600	21500	16800	23900	26300	20900	18400	16400	13600	11600
YBR197C	YBR197C	no	10000	12600	6390	8110	26200	20400	11400	18900	20400	19100	17500	17700	19800	12900
YBR198C	TAF5	no	9480	9930	7620	8880	13000	12400	8790	13500	12400	14800	14600	16200	12200	11400
YBR199W	KTR4	no	10300	11100	8630	9010	6630	12200	7620	8570	7720	15100	13600	15200	9750	10600
YBR200W	BEM1	no	9710	9310	8300	7670	4790	5140	5950	5180	5760	4600	12500	13100	8880	8470
YBR200W-A	YBR200W-A	no	8600	7920	5270	8430	2400	2570	4520	3410	3430	4050	12400	11300	8690	6390
YBR201C-A	YBR201C-A	no	9120	9010	5750	8110	3090	3980	5640	4650	5130	6340	11600	10500	12100	9770
YBR201W	DER1	no	10800	12600	9210	8110	5000	5720	6950	5100	6230	5750	12700	13600	9420	9380
YBR202W	CDC47	no	10400	11800	7140	8410	10500	6940	8720	7620	10900	6180	15200	14200	12500	10600
YBR203W	COS111	no	10100	10700	7180	7630	4580	4910	5860	3620	5700	7350	12300	12600	9510	9450
YBR204C	YBR204C	no	9950	9650	7220	6690	3700	6060	5150	4640	5120	5020	12100	11200	8940	9050
YBR205W	KTR3	no	10500	12100	7740	7420	8030	7330	7700	6940	8100	6760	13900	12900	12100	10500
YBR206W	YBR206W	no	8900	6380	7010	9060	6030	4920	6200	5930	6210	4610	9130	11600	7560	7160
YBR207W	FTH1	no	8500	9830	5740	8070	9490	8670	7510	7160	8740	6620	15000	13300	12500	9890
YBR208C	DUR1	no	10200	10600	6370	8240	7090	6510	8090	5560	6430	5810	13700	14000	11500	11300
YBR209W	YBR209W	no	8620	8830	4650	5930	4690	4200	4280	4110	5110	4410	11600	11200	12000	8990
YBR210W	ERV15	no	10400	9120	8090	5940	4130	4310	7470	6210	5730	5860	10800	12100	5910	7860
YBR211C	AME1	no	9740	9910	8080	7930	5910	6900	7330	6650	6770	8650	11700	12300	7660	9690
YBR212W	NGR1	no	9090	10100	6080	8870	6620	11700	6120	6950	7190	13300	13200	15300	11500	12100
YBR213W	MET8	no	7950	9330	3840	8230	8870	12700	5400	6060	9010	13000	14100	15000	17900	12000
YBR214W	SDS24	no	8360	10500	4950	9360	7370	26300	5090	5950	7590	33100	14200	15300	16800	14800
YBR215W	HPC2	no	8520	9080	6570	6380	4200	4480	5680	5460	5610	4840	10600	11600	5510	7040
YBR216C	YBP1	no	9140	9290	7420	7130	3790	4550	5810	4630	5050	4400	9820	9720	5820	7720
YBR217W	ATG12	no	8800	9150	6910	5680	4170	4400	5880	5270	5040	4700	10300	9950	5840	7980
YBR218C	PYC2	no	8470	9000	6010	8520	12400	8920	9350	9780	9520	8080	13400	12700	13300	10600
YBR219C	YBR219C	no	8490	7920	5990	4650	6950	5120	4800	4640	6420	3850	9220	7600	4050	5900
YBR220C	YBR220C	no	8320	9420	5350	7560	7730	7570	5950	6130	8170	5960	14400	14000	11000	10600
YBR221C	PDB1	no	9750	11400	6590	7560	11100	13500	8540	8910	10300	11500	13800	14200	13700	11800
YBR221W-A	YBR221W-A	no	8780	6470	2720	4620	4430	5580	3990	6060	5210	5740	10300	11600	4260	7820
YBR222C	PCS60	no	8990	9990	5960	8270	8460	10500	6130	8460	7720	9260	13500	15100	12600	11400
YBR223C	TDP1	no	6540	9600	5660	10500	11400	11600	5350	5890	9080	7640	16100	10900	25700	11400
YBR224W	YBR224W	no	8880	9750	4500	5920	3610	5010	4510	3840	4650	4720	10600	8690	8020	7380
YBR225W	YBR225W	no	8300	8580	6370	7420	4030	5950	5180	4890	5180	5310	10600	10700	6640	8700
YBR226C	YBR226C	no	4930	3900	4600	3810	810	1330	3400	3100	1850	2630	7730	11800	579	3190
YBR227C	MCX1	no	9420	9480	7710	6800	4850	4790	5890	5030	5300	5050	10200	11300	7200	8230
YBR228W	SLX1	no	9010	9150	6080	6430	5990	6670	6550	6300	6200	6560	9960	10600	9080	8050
YBR229C	ROT2	no	9300	9630	6430	7040	4680	7110	5340	5490	5980	7190	12200	12800	8720	8950
YBR230C	OM14	no	8920	11600	6140	13300	8170	65000	5890	6810	9750	50700	14600	21900	14500	19200
YBR230W-A	YBR230W-A	no	9030	8310	5560	9020	237000	68600	37900	68800	133000	57500	23700	18500	37800	25800
YBR231C	SWC5	no	6050	7710	4050	7320	11200	13900	5580	9020	11500	10400	13400	12200	16400	12900
YBR232C	YBR232C	no	7690	11000	6630	5470	4510	5590	4920	4870	5970	5380	13200	9340	8330	6630
YBR233W	PBP2	no	8870	9400	6410	7820	5670	5900	5800	5710	7690	6040	11000	12000	9150	8510
YBR233W-A	DAD3	no	10800	10900	10400	7990	7640	7610	7600	6970	7480	7480	12500	13800	9700	7480
YBR234C	ARC40	no	10400	12200	7270	8220	9160	15700	8140	9400	9050	12400	14700	14700	13300	11400
YBR235W	YBR235W	no	8790	9650	5760	7500	5680	6860	5800	5820	6740	6750	12100	12800	9110	8390
YBR236C	ABD1	no	9340	9820	7350	7210	6180	6980	7180	6860	6890	6580	11200	11700	8210	8630
YBR237W	PRP5	no	8930	8350	6120	6760	3730	5020	5420	4900	5050	4930	10400	11800	5950	8260
YBR238C	YBR238C	no	10200	10000	7320	7260	8830	4000	8350	7570	8830	3740	12700	10900	9660	9310
YBR239C	YBR239C	no	9900	11300	6570	8090	11300	7160	8810	9270	11500	5370	14900	13000	11200	10200
YBR240C	THI2	no	9540	11600	5330	8390	6050	6230	5180	5240	6040	4940	14400	13600	16400	12700
YBR241C	YBR241C	no	7020	9070	3630	8410	7610	8940	3810	4510	7960	6720	16600	14500	19500	14500
YBR242W	YBR242W	no	10600	11200	7220	7710	12800	6970	10100	10700	12000	5510	14700	13000	11500	10200
YBR243C	ALG7	no	8800	9540	6550	7930	7460	6470	7010	6900	8430	5810	13900	11400	9730	9690
YBR244W	GPX2	no	9320	8570	7710	5720	3660	3760	6290	5760	5430	4280	9610	7850	3950	5520
YBR245C	ISW1	no	9430	8910	7550	7200	5240	4700	6750	5660	6720	4380	10800	11100	7800	7780
YBR246W	YBR246W	no	10400	10300	7390	8020	8510	6700	7700	7170	10000	6420	14100	12200	12000	9340
YBR247C	ENP1	no	10200	10300	8780	7060	11500	4040	10900	8680	12500	3610	13600	12600	9890	9200
YBR248C	HIS7	no	9580	10400	7620	7400	14700	6790	11700	10700	13200	5910	14600	12500	12400	10500
YBR249C	ARO4	no	10400	12400	7300	8070	32300	7640	20300	17900	21200	6220	15700	12000	18900	12000
YBR250W	YBR250W	no	9470	8610	6440	6360	2020	2210	4730	2930	3540	2600	9630	9460	4780	5910
YBR251W	MRPS5	no	10400	10800	7700	7940	7810	7860	7520	6960	8130	7410	13000	13700	10700	9000
YBR252W	DUT1	no	9570	9340	6190	8370	17700	14100	8300	12500	13600	12600	14700	12300	21100	14100
YBR253W	SRB6	no	9110	10100	7410	7320	9620	9350	8660	11200	10400	12600	11300	11000	10300	8840
YBR254C	TRS20	no	10600	11000	9170	8470	7600	6780	7840	7980	7730	7700	14100	13900	7410	9650
YBR255C-A	YBR255C-A	no	10400	9430	5640	7180	9450	9660	8540	9220	8930	8550	13100	11800	7450	8110
YBR255W	YBR255W	no	9490	9460	6680	7820	4750	5750	5780	4930	5660	5710	12400	12800	8320	8500
YBR256C	RIB5	no	10100	9820	8240	7000	9670	10200	9190	8870	7390	10300	12900	11400	11800	8950
YBR257W	POP4	no	9440	9090	8910	5980	5700	4700	7050	5860	6700	4800	9760	9110	5360	6890
YBR258C	SHG1	no	9530	8770	8680	6670	4920	4650	7500	6550	6440	5110	11400	10500	6490	7530
YBR259W	YBR259W	no	9650	9410	8060	7170	3070	3800	5230	4080	4530	3790	9190	11400	6020	6730
YBR260C	RGD1	no	8950	9280	6410	7100	5960	6640	6230	6550	6790	5960	11500	10900	9120	7550
YBR261C	YBR261C	no	9310	12100	5680	8860	17100	12200	7990	10600	14800	10900	16800	15000	23200	13300
YBR262C	FMP51	no	10600	11900	6340	8610	18700	13300	10500	11800	14400	11900	18200	14700	20600	14900
YBR263W	SHM1	no	9670	10300	6980	8190	14900	9320	9040	10800	13200	9220	16200	14700	14900	11400
YBR264C	YPT10	no	9070	10800	6780	7530	11100	9830	6870	8000	10400	8180	14900	12900	17000	10700
YBR265W	TSC10	no	9110	10100	5840	7970	18900	9590	8830	10700	16500	8790	16100	13600	18900	12200
YBR267W	REI1	no	7700	8880	4480	6500	18800	5570	8230	10100	17000	4280	12000	11900	15000	18100
YBR268W	MRPL37	no	8400	11500	4780	8620	12200	9560	7500	7690	10200	8260	16500	13200	19200	10300
YBR269C	FMP21	no	6620	8310	4050	8730	6430	9130	4920	6760	7050	8420	15000	10600	13900	8900
YBR270C	BIT2	no	9150	10300	5270	7210	5670	5530	5550	5260	6730	4670	13600	10500	11000	9060
YBR271W	YBR271W	no	8500	8500	6890	7340	6700	4030	6720	5560	7370	4130	12500	9590	8520	8160
YBR272C	HSM3	no	9670	10100	7260	6890	3760	5020	5680	4960	5040	4900	11300	10900	6590	7820
YBR273C	UBX7	no	9660	11300	7320	7640	7470	8480	6250	6220	7990	6770	12500	12200	13700	10900
YBR274W	CHK1	no	9680	10300	8010	6980	3980	4430	5570	4410	4670	4640	11000	10800	8040	7760
YBR275C	RIF1	no	8900	8430	6240	6360	3540	3370	5180	4070	4780	3720	10400	10500	5960	7530
YBR276C	PPS1	no	9090	9550	6550	7310	4780	5740	5980	5080	5990	5730	10600	11900	7650	9320
YBR277C	YBR277C	no	8680	8030	5480	4040	3360	3650	3420	2680	3830	3900	10300	6530	4330	8030
YBR278W	DPB3	no	11800	12500	6800	7750	8530	8200	7260	7820	9210	9010	13200	13000	13000	10500
YBR279W	PAF1	no	9790	10100	6570	8010	7470	8540	7870	8580	8620	11100	13000	14000	9330	9850
YBR280C	YBR280C	no	9130	9070	5780	7350	4490	7940	5000	5160	5430	6750	11700	11200	10500	10300
YBR281C	YBR281C	no	9190	9080	6090	7140	4180	4370	5790	4470	5480	4730	10800	11200	7450	8030
YBR282W	MRPL27	no	9040	8710	3960	7440	6880	6410	5920	6590	8840	8600	12900	10900	7180	8040
YBR283C	SSH1	no	9520	10300	8370	7940	13000	11400	10400	10600	13300	12000	12300	13200	8690	10300
YBR284W	YBR284W	no	8770	9150	6720	6690	2980	5080	4380	3400	4050	7000	10800	10900	7500	7900
YBR285W	YBR285W	no	10100	9090	5920	6670	3400	5410	5120	4140	4990	5040	10600	11300	8260	8000
YBR286W	APE3	no	9880	10800	7150	8880	16800	32400	11500	13400	14900	34600	14400	17600	13200	14200
YBR287W	ZSP1	no	10400	11200	6690	8930	11300	21600	10200	9920	10500	26200	12800	15600	11500	12400
YBR288C	APM3	no	8680	8440	7820	7170	5080	5880	6700	5600	6050	7420	11100	10400	6130	7510
YBR289W	SNF5	no	8490	11100	6450	8860	9350	9140	6410	6480	9050	8360	14300	15400	15600	12800
YBR290W	BSD2	no	9700	10700	8030	7880	8600	10400	8740	8460	9670	12500	13400	14000	11300	9850
YBR291C	CTP1	no	10100	8990	5940	7660	9170	7940	8360	8990	10800	9650	12300	13100	10600	10300
YBR292C	YBR292C	no	7670	5890	5870	4200	3950	3210	4410	3990	5440	4720	8500	10200	5260	5260
YBR293W	VBA2	no	9840	10800	6490	7680	5430	5310	7060	6280	6410	5770	12200	11700	8070	8000
YBR294W	SUL1	no	9720	9820	7020	8040	4970	5600	5970	4940	5940	5310	13100	12100	10300	9170
YBR295W	PCA1	no	10100	10700	6720	8180	8160	8020	6730	6020	8560	7220	13200	13300	13400	11000
YBR296C	PHO89	no	9660	10600	7420	8610	17600	22600	13600	10500	19700	10800	15500	15500	12700	12000
YBR296C-A	YBR296C-A	no	10800	7170	6780	6280	2040	2130	6120	3210	4990	3740	8920	9470	5970	6970
YBR297W	MAL33	no	9350	9800	6890	7730	4410	5270	7150	3970	6340	6320	11600	11900	9720	8660
YBR298C	MAL31	no	9050	8960	6750	8240	4560	9420	5540	3800	6520	15000	12300	12700	8800	11000
YBR298C-A	YBR298C-A	no	5920	5330	6350	5940	2080	2240	4180	2740	2420	3040	4560	4090	2850	3720
YBR299W	MAL32	no	1570	1110	6470	7370	1290	1280	6250	5230	1030	1010	1630	1660	1480	1340
YBR300C	YBR300C	no	2410	1910	5940	7590	835	1030	4180	3300	1050	1100	2790	3490	3040	2080
YBR301W	DAN3	no	3830	4120	6040	9280	4800	4020	6090	4510	4300	1510	5930	5170	9010	6000
YCL001W	RER1	no	11500	9990	9580	7780	5640	5500	8020	6750	7500	6160	16400	13100	9160	7920
YCL001W-A	YCL001W-A	no	9160	7370	11700	7600	2200	2500	4830	3610	3560	3810	12100	12200	2820	5030
YCL001W-B	YCL001W-B	no	11300	12800	20600	9950	4710	5260	6880	5740	6520	5690	26800	16100	9680	10900
YCL002C	YCL002C	no	10500	9340	10300	7780	5170	5380	8350	7120	7210	5350	16000	14500	6800	7700
YCL004W	PGS1	no	10900	9820	9820	7930	5310	5950	6810	6190	7710	6590	13900	13100	9700	9920
YCL005W	LDB16	no	12900	14400	7040	10200	13000	11900	8830	10100	12800	12000	19100	16100	18400	12300
YCL005W-A	YCL005W-A	no	9900	9660	12100	9300	122000	41200	54800	63000	88100	33600	26000	17500	22100	19700
YCL007C	YCL007C	no	10200	7950	10400	5460	3450	3410	5300	3600	6300	4630	14700	12600	6880	3950
YCL008C	STP22	no	9940	12800	5420	9850	17800	14100	8490	9830	14300	11000	24000	19700	25300	15700
YCL009C	ILV6	no	9470	12400	6720	9720	32900	19500	12300	16700	20000	16500	21200	16600	27800	17500
YCL010C	SGF29	no	10400	12900	7560	10100	25000	17100	11200	14900	20600	16500	19200	16700	22600	16000
YCL011C	GBP2	no	10200	10600	7460	9200	21800	15800	11900	14200	19200	15900	19400	17100	17600	13200
YCL012C	YCL012C	no	8270	7470	8620	8220	3750	3870	7030	5610	5660	5280	8000	9480	5400	6580
YCL014W	BUD3	no	10400	10300	8400	7950	4960	4820	6570	5470	6420	4420	13100	12100	7990	9140
YCL016C	DCC1	no	11500	13400	7800	9100	8520	8070	7450	7220	8690	6780	16100	16100	16200	12700
YCL017C	NFS1	no	9860	11600	6440	9090	10100	8780	7580	8020	9650	8410	17400	16200	17300	13100
YCL018W	LEU2	no	11100	10900	8850	9160	39600	31300	26900	38600	8880	7510	17300	16800	13600	9610
YCL019W	YCL019W	no	83.6	91.4	8300	8700	124	146	12500	11600	130	50.2	116	128	131	111
YCL021W-A	YCL021W-A	no	10500	9560	7770	8160	6160	7740	5730	7720	6620	4180	12000	14000	10600	9520
YCL023C	YCL023C	no	12400	15800	8110	9090	4930	7100	5410	3580	5490	19200	15100	17200	12400	14400
YCL024W	KCC4	no	10100	10600	7640	8280	4930	4770	5490	3790	6490	4950	14100	14100	11700	11200
YCL025C	AGP1	no	10500	12100	7980	10300	29300	20100	21000	21600	13200	14000	19300	17000	17400	14800
YCL026C-A	FRM2	no	11600	12100	6180	9100	6440	6680	5900	4940	7840	6250	15000	15400	18200	12000
YCL026C-B	YCL026C-B	no	8510	9780	5640	9600	6450	10000	4560	13300	7240	6150	15200	17100	14200	12200
YCL027W	FUS1	no	11300	13900	7320	9630	6340	6630	6410	26100	6090	5580	15900	15200	12200	10800
YCL028W	RNQ1	no	9970	11200	5950	9980	11300	11000	6710	10600	11300	8040	18200	17300	20300	13000
YCL029C	BIK1	no	11700	12100	7110	8340	18300	10100	11400	12000	15400	8280	19100	13800	16300	11600
YCL030C	HIS4	no	11700	12600	9360	9450	39600	12900	28800	23200	22100	7020	19500	14700	15200	11300
YCL031C	RRP7	no	11100	12000	8340	8870	13200	9110	11900	10800	12700	7760	16200	13100	11600	11300
YCL032W	STE50	no	12700	13900	7850	8590	9580	9720	7690	7350	10700	8250	17800	18300	18900	13900
YCL033C	YCL033C	no	9320	11700	5200	8880	12100	15800	6060	8300	10200	13100	20100	16700	26600	14500
YCL034W	LSB5	no	8820	10800	4940	9670	12200	17700	6270	9090	11500	18000	18600	17500	21000	15800
YCL035C	GRX1	no	10100	11900	8030	11100	14100	17500	10100	9720	13900	23100	15100	16400	15600	13700
YCL036W	GFD2	no	9310	10100	6740	8690	26400	7570	11400	9470	22900	8580	21100	16300	22500	14100
YCL037C	SRO9	no	10300	12600	9490	9240	46500	9870	19300	21200	36200	6160	21900	17000	20700	14600
YCL038C	ATG22	no	10800	11000	7540	8410	4810	5060	5800	4700	6240	5090	13400	13300	9940	9170
YCL039W	GID7	no	9420	10700	5680	8830	9200	13200	6290	7150	8800	17300	15500	16100	16300	12400
YCL040W	GLK1	no	8960	15000	4800	24800	9790	236000	5740	8490	11800	295000	19100	43000	24300	58300
YCL043C	PDI1	no	10000	11700	6820	12900	39100	54400	15800	26700	26300	62200	18500	21500	23700	21000
YCL044C	MGR1	no	9600	10600	5620	8440	11900	12500	7370	9990	11600	12500	16300	16300	15300	11400
YCL045C	YCL045C	no	11400	12400	10600	9200	6830	11900	8020	7230	8650	8840	14800	15700	10700	10700
YCL046W	YCL046W	no	8770	6460	9900	5420	7650	6140	6140	8200	7740	11300	12900	17700	15500	7060
YCL047C	YCL047C	no	11400	10700	9020	8540	5270	10800	6230	5460	7730	7850	13700	13000	10900	10700
YCL048W	SPS22	no	12100	10900	9070	7590	2400	4000	5230	3350	4830	4380	10600	11200	7240	9020
YCL048W-A	YCL048W-A	no	8290	10400	4560	11900	7610	8330	4590	4310	8260	7600	14000	15800	21100	15300
YCL049C	YCL049C	no	11100	12900	7100	8200	10900	10700	6810	7030	10300	10300	19100	16600	18800	14100
YCL050C	APA1	no	12800	12200	11600	8750	11100	10200	10800	11700	11600	11000	15100	14800	11300	9390
YCL051W	LRE1	no	10800	11700	6100	9310	7810	10400	6780	6720	9130	9770	15600	13700	14300	12200
YCL052C	PBN1	no	11500	11900	9640	8450	5370	7920	7360	6330	7200	7260	14700	14300	10200	11300
YCL054W	SPB1	no	10300	11000	8990	7640	11000	4450	10800	9330	13400	4770	14900	12000	11100	9690
YCL055W	KAR4	no	13000	13300	9140	8210	19100	10900	12600	38900	14700	12900	16900	16100	11000	10400
YCL056C	YCL056C	no	9370	9440	9200	7820	5170	5210	8020	13600	6760	6320	13000	11700	6550	6610
YCL057C-A	YCL057C-A	no	8850	10900	5060	8840	28200	15800	9980	15200	22100	14800	20100	18500	23800	17100
YCL057W	PRD1	no	10400	10400	8430	8920	6640	9410	7090	8230	7890	8350	13700	13000	11400	10800
YCL058C	FYV5	no	11400	7870	6380	6510	5040	2770	6810	4260	7260	3310	11500	7810	8130	6480
YCL059C	KRR1	no	10800	10500	9490	7010	8250	3520	9780	7370	10400	3630	13800	10800	10600	8850
YCL061C	MRC1	no	9760	9680	7440	7290	4610	4320	6050	4730	6310	4070	12300	11600	7640	8790
YCL063W	VAC17	no	12400	12900	9400	8150	12500	9110	9930	10000	12600	8470	16100	15700	14500	11400
YCL064C	CHA1	no	8810	9410	7060	8080	12600	12500	8850	8430	18000	14200	15600	16400	11900	11500
YCL065W	YCL065W	no	2720	3170	8610	9080	303	582	5560	4350	787	715	5340	6980	1640	2360
YCL068C	YCL068C	no	2070	2300	6420	8940	2520	2680	5230	5360	1660	1960	3620	2610	2960	2790
YCL069W	VBA3	no	1470	1460	6340	6500	598	839	4080	2960	783	719	3100	2540	1960	2180
YCL073C	YCL073C	no	2680	2780	6200	6760	1340	1970	4060	2780	1480	1470	4880	3940	4310	4440
YCL074W	YCL074W	no	8680	10300	5900	7720	3510	4740	4100	2910	4620	4510	21800	17400	13100	13100
YCL075W	YCL075W	no	8100	9300	4660	7290	3250	4700	4080	2950	4400	4670	19300	17800	14000	13400
YCL076W	YCL076W	no	8240	9200	7690	7550	2200	3300	3920	2780	3870	3580	17000	15800	7180	9790
YCR001W	YCR001W	no	10100	7980	12100	6520	1660	1840	4700	3110	3150	2970	12900	8140	3540	6860
YCR002C	CDC10	no	11200	10700	9040	8140	5530	6410	8260	7370	7640	7240	13200	11600	7870	8810
YCR003W	MRPL32	no	10500	10300	9340	7370	5610	6710	6640	6970	7090	8250	13200	14300	8610	8270
YCR004C	YCP4	no	10300	10200	6800	9680	7360	16800	7120	7390	9530	20900	16900	16900	14700	12600
YCR005C	CIT2	no	11600	12500	9820	12000	30700	139000	22800	33200	26700	25100	18600	18900	15200	12900
YCR006C	YCR006C	no	9490	9070	3010	5620	7140	6650	3940	4930	8790	6970	14700	10300	13300	8880
YCR007C	YCR007C	no	11500	10400	11000	7640	4360	5480	6560	6570	5980	6120	12900	11700	7590	6920
YCR008W	SAT4	no	10000	10300	8400	9210	8300	12200	8290	8680	9650	13200	16200	16500	9080	10800
YCR009C	RVS161	no	12700	11100	10300	9510	7290	11000	8820	8960	8130	13900	16200	14200	9870	11600
YCR010C	ADY2	no	11600	12700	7400	8770	5630	6150	6030	4310	6380	5000	16400	15100	17100	12400
YCR011C	ADP1	no	10600	11300	8790	8670	6480	9520	8080	8630	7510	10600	14800	14300	10600	10800
YCR012W	PGK1	no	13200	13700	14000	18500	226000	212000	83700	162000	127000	147000	31300	35900	40300	36700
YCR014C	POL4	no	10700	9950	9420	6530	4840	5560	8210	7870	7480	6790	12700	11500	6270	7850
YCR015C	YCR015C	no	11300	9930	9760	6650	9710	6290	9440	8610	10100	5430	13000	12800	7010	8050
YCR016W	YCR016W	no	9980	9010	8010	6190	5090	3060	7840	5630	7570	3170	11200	10600	5820	7470
YCR017C	CWH43	no	10800	11200	8280	8550	7720	8760	7690	8370	8580	8210	16500	15500	11700	11300
YCR018C	SRD1	no	5320	6530	5270	3980	15300	11700	13900	19400	10500	12600	10100	9140	5490	6550
YCR018C-A	YCR018C-A	no	2320	2260	7940	6770	760	955	8220	7060	1350	1250	4530	4110	632	1480
YCR019W	MAK32	no	11000	10200	8410	7580	4930	5850	6020	5500	5980	4770	12600	11900	10800	9580
YCR020C	PET18	no	10200	10600	7670	7290	5380	5570	6450	5750	6950	5690	12200	10300	10300	8330
YCR020C-A	MAK31	no	9810	11700	5610	9440	8470	7410	7440	7580	9580	7610	13000	13400	14900	11100
YCR020W-B	HTL1	no	11100	9110	13000	8150	4020	4440	8100	4800	5370	3840	9590	10400	4540	7390
YCR021C	HSP30	no	12100	13600	8680	9380	7490	8400	7280	6470	8900	36200	16500	17100	16000	15300
YCR022C	YCR022C	no	9310	11100	4040	6000	5650	4060	4470	4470	6460	5480	14100	10500	11700	8550
YCR023C	YCR023C	no	11300	11400	8900	8260	7440	7610	8200	7870	8910	9170	14200	13100	10200	10000
YCR024C	SLM5	no	10500	10700	9050	8340	5320	5850	7400	7150	7110	6670	13800	13000	8670	8140
YCR024C-A	PMP1	no	11300	10700	11000	8290	38500	25500	34700	47700	36100	25700	16100	20400	7540	12100
YCR024C-B	YCR024C-B	no	10100	9130	15200	9240	27500	15200	28400	36100	31500	14900	18900	20400	5730	10300
YCR025C	YCR025C	no	7180	6260	3220	4290	7610	5470	3700	5900	10000	6740	12100	19000	9910	8130
YCR026C	NPP1	no	11000	12300	8070	9390	10000	8940	8160	8510	10800	8920	17100	15600	13400	11600
YCR027C	RHB1	no	10900	9430	8490	7450	6120	6070	7290	6790	7170	5910	15800	13100	9260	8700
YCR028C	FEN2	no	9680	10400	7830	8140	7760	6880	7110	7610	8510	6250	14800	14400	9650	10600
YCR028C-A	RIM1	no	9080	8560	9440	7000	6060	6490	7520	7470	6970	6080	10500	9590	7010	7030
YCR030C	SYP1	no	9690	10700	6670	8490	7170	12600	6790	8210	8050	12500	14300	15300	12100	11800
YCR031C	RPS14A	no	12100	10300	13300	9850	62800	19800	36700	36000	43100	15800	21300	13400	17400	12500
YCR032W	BPH1	no	9100	8540	8080	6690	2890	3590	5460	4120	4420	4060	10300	10300	5940	6660
YCR033W	SNT1	no	8870	9670	6890	7770	8300	8040	7600	7810	9510	7040	12900	12400	9580	9650
YCR034W	FEN1	no	10400	10500	8440	8190	14000	6990	10800	9670	15200	6550	14100	11900	10100	10200
YCR035C	RRP43	no	11300	11100	8580	8460	10800	7020	10800	10100	11900	7280	13400	12300	8830	9400
YCR036W	RBK1	no	10600	10100	7760	7610	7010	9360	7480	8070	8170	9040	13400	11800	7540	10500
YCR037C	PHO87	no	10400	10200	8090	7770	11200	7760	10200	10400	11100	6320	14700	13100	10500	9610
YCR038C	BUD5	no	7460	8560	8310	7790	4010	3780	6520	5940	4680	3340	8010	7570	6510	5980
YCR041W	YCR041W	no	2070	1580	8690	9030	1150	1100	7660	6660	1110	776	5080	4330	563	1800
YCR042C	TAF2	no	10200	10400	8330	7620	6640	6420	7610	7170	8110	6100	13000	12100	8680	8590
YCR043C	YCR043C	no	10700	11300	10600	7010	8640	6270	9950	8000	9200	5550	13000	13900	10900	9580
YCR044C	PER1	no	11400	11500	7300	8570	13600	10100	10100	10800	13800	9320	14100	13500	17200	11400
YCR045C	YCR045C	no	9850	11100	6420	9000	10900	9370	6910	7470	11100	7160	16600	14200	16800	12000
YCR046C	IMG1	no	6940	9310	2820	9120	27100	22700	6890	12900	22700	15300	20600	17000	26400	15500
YCR047C	BUD23	no	5960	8310	3600	8910	20600	8650	6740	8550	16600	7390	20200	16300	22100	14800
YCR048W	ARE1	no	7710	10500	3370	8640	11700	11100	5730	7870	10800	10600	16500	15000	20100	16400
YCR049C	YCR049C	no	7020	8930	4710	8730	13600	10500	5220	7730	13900	10400	16600	17700	30000	20600
YCR050C	YCR050C	no	8380	10300	2440	8680	17800	17300	5840	11000	17000	14800	16700	15300	27500	15200
YCR051W	YCR051W	no	7460	11300	3890	9190	28000	14900	7410	12200	19900	11200	20300	18100	27000	17600
YCR052W	RSC6	no	10500	12800	5620	9590	14300	11100	7900	8960	13300	8760	18400	14800	20900	13300
YCR053W	THR4	no	11300	11100	8760	8010	17300	10200	13800	13500	16200	9460	15400	13900	12800	10700
YCR054C	CTR86	no	10900	10400	9710	7470	5200	3620	8160	6160	7560	4260	12900	11000	7410	7990
YCR057C	PWP2	no	10300	10300	7720	8470	17100	5100	11300	10300	17100	4820	18200	13800	13600	11700
YCR059C	YIH1	no	8280	10500	4490	10600	24200	12700	7350	10700	19100	9640	19200	16100	30300	16700
YCR060W	TAH1	no	8100	10600	4510	8220	17000	14400	7620	9030	14500	11000	19600	15600	25700	16400
YCR061W	YCR061W	no	8520	10800	4460	10000	10900	20500	5490	11900	9980	23500	19400	18500	19500	16300
YCR063W	BUD31	no	9820	10600	4150	6820	19700	8270	8470	9210	16900	6550	17600	14000	16500	12400
YCR064C	YCR064C	no	13400	12700	13700	10200	24600	8240	14100	19200	17400	8790	20900	18600	15400	13800
YCR065W	HCM1	no	9950	10600	7620	8700	16900	13700	11800	23600	15500	21500	15600	16200	10300	11800
YCR066W	RAD18	no	11200	12000	10100	7380	4810	5540	6470	5370	6170	5370	12700	12200	8050	9190
YCR067C	SED4	no	10500	11100	7770	8790	8120	8920	7700	7670	9190	8570	14200	13700	12600	10800
YCR068W	ATG15	no	10100	11900	4830	9530	11400	14900	6320	9360	10100	15000	19500	17600	21500	14400
YCR069W	CPR4	no	9210	11500	5350	9320	9310	14200	7560	11000	10300	16500	16100	17800	14800	12100
YCR071C	IMG2	no	10000	10400	8250	8280	9050	10100	8490	10300	10500	11700	16300	14200	10200	9940
YCR072C	RSA4	no	10100	10200	6790	8740	20100	6260	10700	10800	17400	5270	18500	14400	18600	13500
YCR073C	SSK22	no	10500	11300	7310	8370	7230	4510	6850	5540	7850	4970	14000	12600	9750	8860
YCR073W-A	SOL2	no	8170	10200	4560	9590	11000	14500	6130	7680	10500	15300	17100	19700	24500	14800
YCR075C	ERS1	no	9790	12200	6790	7460	7490	9760	5890	5730	8130	8750	15100	15000	18700	12500
YCR075W-A	YCR075W-A	no	10100	12600	7910	7780	8420	9500	7250	7460	9560	8980	14100	11700	21300	11000
YCR076C	YCR076C	no	9630	10900	6570	8830	10200	12100	6430	7880	10800	10800	17900	15600	19400	13600
YCR077C	PAT1	no	8390	9590	5740	8430	12300	11100	7220	8010	11400	9320	14300	14700	15200	11100
YCR079W	YCR079W	no	7680	9500	4630	8340	17500	15400	8080	11000	15000	10900	16900	15900	18500	14500
YCR081W	SRB8	no	9070	8970	7900	6690	3530	3800	5610	4380	5000	3570	9770	10800	6090	7030
YCR082W	AHC2	no	12700	10700	6080	7340	9500	8720	9770	10000	8870	9570	12100	13000	12400	8520
YCR083W	TRX3	no	10300	10900	9310	8720	10600	10000	7480	8650	10500	9320	13000	12300	13800	11100
YCR084C	TUP1	no	8460	10400	5400	9180	21500	16700	9080	12400	17800	15400	17900	16500	19500	14100
YCR085W	YCR085W	no	8070	6860	6180	6130	3860	4140	4540	4310	4790	5870	11200	10600	9320	7470
YCR086W	CSM1	no	9490	11400	5800	6910	14500	7810	8630	9130	13700	7550	14800	12700	14400	12000
YCR087W	YCR087W	no	7410	10200	11400	7480	8890	4370	11000	9930	12200	6370	12600	15100	4880	8300
YCR088W	ABP1	no	8150	8180	4420	7360	10900	10700	6890	9180	11500	9090	14300	13200	12000	10400
YCR089W	FIG2	no	9640	11300	7270	8250	7290	6770	6430	11000	7180	5640	13300	13200	14200	11000
YCR090C	YCR090C	no	11500	10400	9390	5710	5370	4690	7590	7120	5880	5300	10100	10300	9160	7280
YCR091W	KIN82	no	9700	10500	6750	6890	3750	5850	4860	3860	4960	4530	13000	12300	10200	9070
YCR092C	MSH3	no	9370	9500	7640	6550	4550	4760	6040	5300	5860	4860	11300	10300	7330	7740
YCR093W	CDC39	no	9230	9240	8460	7310	9020	8710	9690	8630	10300	8680	12700	11800	7930	8640
YCR094W	CDC50	no	9390	9010	7320	6890	4230	4810	5940	5040	5540	5110	12900	11600	7850	7950
YCR095C	YCR095C	no	8180	7100	7640	5920	2470	2950	5110	4140	4620	3720	9510	9900	4020	5460
YCR095W-A	YCR095W-A	no	8420	7340	5710	4920	2220	2910	3920	3450	3190	2280	9770	5870	4670	5040
YCR097W	HMRA1	no	13200	10900	15100	10100	2020	2670	7430	5830	5120	5560	17900	17900	3250	9220
YCR097W-A	YCR097W-A	no	2940	2710	6690	6670	218	646	4350	4450	748	1250	6010	5560	958	2520
YCR098C	GIT1	no	10100	10800	6820	7360	6470	4570	8490	3830	6280	3770	13700	11800	8730	8900
YCR099C	YCR099C	no	9560	10200	7820	6610	4540	5320	5690	4340	5170	3580	11800	11500	6510	8510
YCR100C	YCR100C	no	9400	9380	6940	6910	4200	4850	5630	4200	5570	4480	11400	9680	7440	9560
YCR101C	YCR101C	no	8890	7380	6320	5540	2500	3310	4790	3570	3850	2900	9590	8430	3450	5440
YCR102C	YCR102C	no	5900	5860	4380	7820	3600	4080	3930	3430	3940	2950	9400	8820	10200	7730
YCR102W-A	YCR102W-A	no	7520	6350	5580	4140	964	1350	3370	1800	1890	2390	6620	7620	1800	5720
YCR105W	ADH7	no	8530	10400	5520	7980	5740	6030	4870	4990	6320	5010	13300	12000	10200	10000
YCR106W	RDS1	no	8250	7620	7810	6670	5440	4140	6910	5640	5930	3230	9900	8930	6310	6090
YCR107W	AAD3	no	6070	5620	8470	7150	7820	5120	8050	6790	6810	3420	7680	5760	8090	6640
YDL001W	RMD1	no	11100	10800	12900	9740	5560	5240	7190	6250	6920	6060	20700	14000	10000	10200
YDL002C	NHP10	no	9090	9800	10400	7370	5580	6490	7370	6660	6950	6480	15100	12700	7200	8570
YDL003W	MCD1	no	10800	11500	10500	8090	10300	8010	9730	11200	11200	8780	16100	13300	10300	10200
YDL004W	ATP16	no	12300	12000	9310	10200	10600	13000	9020	8540	11300	11300	15400	14000	16600	11900
YDL005C	MED2	no	9730	11200	9050	8250	6870	8090	6740	6510	8300	8600	14100	13400	11200	10400
YDL006W	PTC1	no	12800	13200	9450	8530	8950	9890	8850	9520	10200	10300	16200	15700	13700	10500
YDL007C-A	YDL007C-A	no	10100	11600	10200	7910	1730	2330	4460	2490	3510	2970	12800	12300	4780	6540
YDL007W	RPT2	no	11300	11300	9140	9590	9450	12400	9340	11200	10700	12600	17500	16100	11300	11100
YDL008W	APC11	no	14000	15900	9450	9730	25000	16100	14000	16500	19700	14400	20800	19500	22600	14900
YDL009C	YDL009C	no	9360	8140	9130	5570	4880	5490	7520	6830	6480	6580	11900	12500	7800	6330
YDL010W	YDL010W	no	8750	11500	8350	7970	5580	8400	7540	6650	7140	11500	13100	15500	8220	9100
YDL011C	YDL011C	no	10900	9090	12100	6510	1810	2740	4450	3800	3140	4790	11100	11500	1660	5890
YDL012C	YDL012C	no	10900	12900	7000	14700	22100	22800	9890	15600	18800	24700	21100	19700	24500	19200
YDL013W	HEX3	no	10600	12000	7950	9270	9910	10200	7470	8180	10300	10900	16500	17000	15400	12500
YDL014W	NOP1	no	9780	10700	9080	9430	52200	12800	20400	26300	42500	11500	24600	15900	22800	14700
YDL015C	TSC13	no	11200	9490	10100	7660	5180	6100	8610	8470	7700	8890	12800	12100	5010	7680
YDL016C	YDL016C	no	9310	8050	10800	5460	4610	4540	6090	7230	5580	5640	10700	12200	5390	4370
YDL017W	CDC7	no	10700	11100	8620	7770	4620	5150	6030	4740	6240	6320	14000	11800	9020	9210
YDL018C	ERP3	no	11400	13000	9110	7810	5540	7460	7370	5760	7510	8490	14100	13700	11100	8810
YDL019C	OSH2	no	10500	11200	7240	9530	5320	11000	6080	6060	6740	41800	13900	16200	11600	15500
YDL020C	RPN4	no	10600	11700	11000	10800	14800	19100	15000	23400	14100	33500	17200	19300	12100	14500
YDL021W	GPM2	no	11600	9710	9590	7810	3970	6480	6450	5500	5270	7810	13900	12700	7080	8980
YDL022C-A	YDL022C-A	no	9510	12000	8040	7880	3090	4700	4610	3380	4550	3780	20900	28100	5660	8800
YDL024C	DIA3	no	11400	11000	7470	8710	3490	5780	4800	3210	5600	4250	13800	17100	11600	9760
YDL025C	YDL025C	no	8650	7260	5960	5580	6400	10600	4360	5250	5030	6720	12000	13300	10800	8120
YDL026W	YDL026W	no	10400	9920	6780	6340	3390	7540	5350	4610	6270	6700	11500	15800	5060	12100
YDL027C	YDL027C	no	9430	8520	8240	6600	2550	4430	5020	3860	3650	4910	9390	10100	5460	6790
YDL028C	MPS1	no	10400	10400	7690	7700	4950	5600	6680	5710	6640	6690	13200	13300	7610	8960
YDL029W	ARP2	no	9820	11000	6810	8360	9420	12800	8050	8950	10300	11800	15300	15300	14000	12200
YDL030W	PRP9	no	9760	9330	7050	7120	4720	4380	5820	4940	6700	4580	11600	10700	8480	8320
YDL031W	DBP10	no	10100	9950	7250	7310	7800	3830	8030	6570	9270	4310	12800	12100	8050	8640
YDL032W	YDL032W	no	12200	9640	7500	5790	2410	2440	4520	4050	4680	4990	8130	9540	5860	6080
YDL033C	SLM3	no	10100	11700	7070	8940	24200	16900	11400	14400	20000	13200	20200	16100	18400	13300
YDL034W	YDL034W	no	9000	9540	8730	5130	3820	4960	6140	7170	6630	5090	12600	10300	7970	5960
YDL035C	GPR1	no	9240	9570	7310	7580	5880	7010	6960	6640	7080	6950	11300	12300	7480	8710
YDL036C	PUS9	no	10300	9430	6340	7500	12900	5640	9680	9180	13200	5070	13300	11700	9400	9390
YDL037C	BSC1	no	8520	10800	7600	6680	37800	3940	15200	13600	27300	3850	18800	12500	15700	8180
YDL038C	YDL038C	no	8100	9800	6460	5880	39900	4480	13400	11500	27600	4150	16300	9400	15600	10400
YDL039C	PRM7	no	11100	13500	9050	9190	47500	6530	17100	15400	35600	6260	22800	13100	20200	13700
YDL040C	NAT1	no	8790	9170	6590	7000	5550	5250	6640	6260	7570	4870	11300	11400	6710	7850
YDL041W	YDL041W	no	16000	11900	7700	5410	6740	4560	7250	4620	10500	3100	15300	15000	9990	10400
YDL042C	SIR2	no	8850	9150	6780	7430	6110	4260	6150	4930	7540	3210	13000	11800	8650	8380
YDL043C	PRP11	no	11100	10100	7030	6950	6200	4620	7260	5530	6960	4020	12000	12100	8540	7700
YDL044C	MTF2	no	9640	9170	8100	7330	5540	5390	6890	5660	7080	5130	11500	10800	7090	8180
YDL045C	FAD1	no	11100	11100	8900	7610	5840	6870	7290	6730	7420	7020	12000	13300	10600	8460
YDL045W-A	MRP10	no	8850	9670	7790	9280	8290	10400	9100	10000	8570	12000	11900	13300	8450	7930
YDL046W	NPC2	no	10000	12800	8000	8880	18300	30300	12800	17900	16800	37600	17900	18000	13600	14300
YDL047W	SIT4	no	8970	9190	5570	8980	15600	12600	8470	10600	16000	15500	16300	14800	15000	14000
YDL048C	STP4	no	9670	12200	5090	8440	9090	12300	5810	5430	9340	15400	16200	15400	16000	13700
YDL049C	KNH1	no	11300	12600	6650	8120	12300	8170	8360	7040	12000	6740	16200	14600	16400	12100
YDL050C	YDL050C	no	8730	9500	8770	6450	10800	4160	10700	9190	13500	4460	14200	11200	6350	9860
YDL051W	LHP1	no	11800	10600	6760	8800	19800	5850	14300	12400	18300	5250	13000	13100	12300	10200
YDL052C	SLC1	no	10000	11900	8260	8860	15200	13400	10700	13100	14300	14900	17000	14800	14400	11100
YDL053C	PBP4	no	6640	6880	5180	7990	9340	10000	6020	7910	9430	9840	12100	11200	12100	10300
YDL054C	MCH1	no	10400	12200	6480	8440	6120	6690	6310	5340	6590	7270	16500	16400	14800	13100
YDL055C	PSA1	no	13600	12700	12400	11100	117000	46800	48400	67700	89700	45000	25800	18600	24900	18600
YDL056W	MBP1	no	9160	9890	8110	7590	7120	6610	7760	7200	9030	6700	13000	11900	8980	9760
YDL057W	YDL057W	no	9530	11600	5750	7960	7330	7980	5760	5750	7670	6450	14700	14300	15300	11000
YDL058W	USO1	no	9650	9550	8020	7100	3690	3950	5710	4610	5020	4040	9860	10600	6000	7230
YDL059C	RAD59	no	9620	10700	5240	7280	6440	6560	5510	5290	8060	5440	16100	12400	14100	9390
YDL060W	TSR1	no	10300	11200	8410	8200	12300	4710	10200	8550	13000	4270	15800	14300	12300	10600
YDL061C	RPS29B	no	12100	9390	11500	8720	56500	10200	32800	34700	49600	7150	17700	9320	23800	12400
YDL062W	YDL062W	no	10200	7430	7250	8380	10000	2540	12400	9850	14900	2320	14100	8090	5450	8140
YDL063C	YDL063C	no	10600	10300	10300	7740	8530	2930	10900	7550	11100	3480	14100	11900	7370	8590
YDL064W	UBC9	no	11100	9050	7620	7560	6160	4290	7730	6950	9030	3810	13500	10400	7640	8240
YDL065C	PEX19	no	10600	11200	8230	7610	6120	6060	8050	7110	7720	5180	12400	10700	8650	8970
YDL066W	IDP1	no	11600	11100	6440	8370	12800	11500	9650	11000	11100	8330	15400	14900	15700	12100
YDL067C	COX9	no	10500	11700	7490	7570	18700	15000	10700	13000	15200	11900	17600	15400	17300	17000
YDL068W	YDL068W	no	13000	10300	14300	7330	6260	6310	9990	8320	7950	6420	14300	13100	3710	6340
YDL069C	CBS1	no	10900	8720	10800	6630	4940	5180	8810	8530	7320	8310	11500	10800	2640	4840
YDL070W	BDF2	no	9120	8360	9250	9290	17900	18300	13100	16800	16700	22000	14600	15700	9470	11700
YDL071C	YDL071C	no	9120	8680	4040	6390	14600	11300	6740	10200	15100	11200	14500	10700	10200	9130
YDL072C	YET3	no	10600	10600	7480	9460	12900	20700	9910	11500	12600	25300	15500	14600	13400	13500
YDL073W	YDL073W	no	9740	8930	9330	7260	3470	3650	6060	5240	5290	4850	11300	10800	5320	6890
YDL074C	BRE1	no	10200	9300	9320	7170	7570	6280	9960	9180	9970	7510	12400	12500	7330	7780
YDL075W	RPL31A	no	10800	8650	15600	6710	32300	8280	30000	27800	34800	5910	19400	12700	8270	8970
YDL076C	RXT3	no	10400	11100	7780	7740	5750	7830	7160	7600	7240	8670	13800	15000	9210	9380
YDL077C	VAM6	no	10300	9610	9160	7300	3110	4000	5600	4330	4620	4460	11700	11700	6340	7350
YDL078C	MDH3	no	8950	10600	6560	7540	6900	9990	5960	6790	7990	10800	12700	14400	14100	11900
YDL079C	MRK1	no	10400	10100	8040	7240	5010	6160	6130	5320	5990	9870	12800	13600	8810	9040
YDL080C	THI3	no	11100	12200	8030	9250	11200	9450	9140	9280	10600	9630	16800	14700	12800	12200
YDL081C	RPP1A	no	8760	6170	9140	8060	57400	16700	22200	33700	45600	12100	17800	12800	15400	12600
YDL082W	RPL13A	no	10400	8280	10200	8110	36800	10600	24900	26900	31100	6900	18600	11100	12000	9540
YDL083C	RPS16B	no	11900	10300	12100	8390	45100	11600	28600	31200	37900	5660	19600	12400	13800	9120
YDL084W	SUB2	no	12100	11100	9510	8710	13200	12400	12400	13700	14500	13000	14600	13500	12700	11900
YDL085C-A	YDL085C-A	no	7830	8290	7590	7440	5400	6620	5780	7790	6990	8830	14000	11500	9150	9180
YDL085W	NDE2	no	9620	10300	6180	8480	6420	9090	5610	6400	7380	9740	13900	14000	12800	11500
YDL086W	YDL086W	no	9760	12700	6490	9710	21000	25400	9660	14900	15900	21600	17900	19800	22500	16000
YDL087C	LUC7	no	9630	11600	6140	9670	9840	11900	6210	8020	10400	11800	15000	15300	19100	13900
YDL088C	ASM4	no	9880	10100	8830	8080	8780	8910	8120	8490	9730	9120	11900	12700	9060	9920
YDL089W	YDL089W	no	9840	8500	7500	5920	2860	3930	5340	5220	4630	5390	9910	9760	4680	6340
YDL090C	RAM1	no	9570	9620	7520	7850	5390	6280	6100	6560	5930	5980	14300	12700	11000	10000
YDL091C	UBX3	no	9840	10600	7340	7470	4390	5660	5980	5150	5680	6090	12000	11400	6370	8310
YDL092W	SRP14	no	9640	9880	6840	7520	6550	6920	7950	8830	8370	7290	10800	11100	8590	9020
YDL093W	PMT5	no	9350	9920	7090	7610	4920	4870	5670	4970	6230	4690	12600	12600	8930	9730
YDL094C	YDL094C	no	10700	7360	5970	4950	5160	4580	6620	7130	7020	6010	10100	8600	4080	5960
YDL095W	PMT1	no	9410	10500	7290	8430	17100	15000	10600	13200	15100	13200	16200	16800	14400	11900
YDL096C	OPI6	no	11000	13200	7790	8230	19400	16000	8300	13800	18500	9940	16300	15600	20000	13400
YDL097C	RPN6	no	10400	10900	8130	8580	13200	16400	10400	12700	12600	15000	12800	13700	13500	11800
YDL098C	SNU23	no	9450	8740	8040	6560	4220	5070	6120	5420	4950	5480	9840	11900	6700	7550
YDL099W	BUG1	no	8150	8470	6980	6810	5740	6570	6220	5690	6550	6060	10300	10800	7580	8680
YDL100C	GET3	no	10500	11800	21300	13000	12200	13900	10000	9890	13600	18800	14000	15700	17900	103000
YDL101C	DUN1	no	9140	9600	7500	7000	4820	5460	6260	4890	5980	6160	10000	10300	6920	8840
YDL102W	CDC2	no	9210	9820	7250	7090	5030	4190	5940	4750	6060	4360	11700	10800	9380	8470
YDL103C	QRI1	no	9090	9100	6240	6880	5010	6200	6040	5220	5940	5350	11900	11800	10400	9140
YDL104C	QRI7	no	10400	9660	6640	6710	7860	5770	8080	7230	8100	5830	11700	10400	8610	7920
YDL105W	NSE4	no	8650	8490	7390	6030	5490	4330	7480	6220	7040	5590	10700	10000	6930	6570
YDL106C	PHO2	no	9520	11600	8390	7320	6240	7130	6830	6260	7080	7170	11300	11700	9630	9230
YDL107W	MSS2	no	9780	9630	7010	5990	3080	4300	5780	4930	4420	4720	8500	8950	4810	5690
YDL108W	KIN28	no	9210	9640	7110	7890	6400	6780	6730	6540	7050	7760	12200	13500	9910	9420
YDL109C	YDL109C	no	9630	10900	5870	7970	6580	7340	6060	6130	6990	7710	14200	13800	13400	11100
YDL110C	TMA17	no	8240	9890	4730	10500	15100	53000	7570	14400	12100	39800	15300	19700	19400	19000
YDL111C	RRP42	no	10800	11200	9880	7310	13900	8570	10700	11000	12700	8570	14800	12600	12200	10400
YDL112W	TRM3	no	9680	9680	8670	7300	5750	3750	7490	6320	6930	4490	11600	10800	7190	8240
YDL113C	ATG20	no	9270	9260	7650	6710	3590	6780	5420	4990	4940	7880	10700	11600	6750	8800
YDL114W	YDL114W	no	9180	9440	7330	7170	2520	3520	4370	3010	4160	4760	12200	10400	8480	7850
YDL115C	IWR1	no	10100	9010	6330	7130	4250	5770	6300	5820	6090	6490	13400	11000	5680	7660
YDL116W	NUP84	no	9440	8600	8220	7380	6110	5640	8000	6850	7830	5980	10900	12200	7320	8090
YDL117W	CYK3	no	9670	9550	8000	7260	8520	6760	8670	9410	9860	7500	12500	11900	7200	9230
YDL118W	YDL118W	no	12500	9980	8940	7110	8340	8560	6430	7650	7110	8240	12300	12300	13400	12200
YDL119C	YDL119C	no	10300	10200	7840	7530	5030	6600	5880	5890	6200	6960	14200	12400	7660	10100
YDL120W	YFH1	no	9220	11800	8590	7510	9260	11100	8190	11200	9650	11300	13200	15200	12100	12200
YDL121C	YDL121C	no	11200	10600	8810	6290	6950	4200	8480	6930	8690	4650	11300	8980	6040	6290
YDL122W	UBP1	no	9860	10300	7840	7790	9070	6360	9350	8530	10500	8660	13600	12800	9760	9140
YDL123W	SNA4	no	7830	10800	6530	12200	13800	40100	7650	15600	10900	73700	16900	23300	16100	21000
YDL124W	YDL124W	no	11000	12300	8240	15000	10400	65900	9620	19800	9450	105000	13300	24600	12300	23800
YDL125C	HNT1	no	11200	12700	9490	14000	28100	80800	15400	28800	17600	77500	16400	26300	20800	19700
YDL126C	CDC48	no	11000	12400	7700	9830	17400	28000	12100	16400	15100	32800	17000	18800	15500	15700
YDL127W	PCL2	no	10100	10200	7890	7650	11700	9970	8890	29500	10500	12100	13300	13100	10100	10100
YDL128W	VCX1	no	10100	11100	7230	9920	20300	22000	10400	27500	17700	15700	17100	19000	14000	12300
YDL129W	YDL129W	no	9690	10600	6730	11200	12600	34600	7690	7690	14800	8840	16000	24200	14100	10700
YDL130W	RPP1B	no	10900	10100	11900	8660	63900	17900	32800	38800	49800	12900	20700	15200	20000	12500
YDL130W-A	STF1	no	8130	9640	7890	9030	3720	14200	4770	4860	6490	15400	11800	14300	10800	8330
YDL131W	LYS21	no	6730	7910	8640	9040	14500	7700	15000	15500	10100	5990	9820	9080	8880	7040
YDL132W	CDC53	no	9810	10300	7770	7870	6170	7390	7350	6990	7550	8810	11400	12900	8140	9370
YDL133C-A	RPL41B	no	8720	6230	14200	8730	25100	8530	42700	43200	30600	9530	12600	8350	6810	9040
YDL133W	YDL133W	no	9560	10900	7550	7700	7580	7800	7820	8530	8520	8710	12300	12600	10500	9710
YDL134C	PPH21	no	8940	9730	9040	8410	11800	12500	10100	12200	10800	12300	13900	13900	12100	10400
YDL135C	RDI1	no	11500	9820	7230	7040	6070	7490	8420	9170	8090	7040	11500	9420	6950	6480
YDL136W	RPL35B	no	7180	6440	10900	8020	10700	4610	25600	25700	13100	3660	9870	7960	3930	4410
YDL137W	ARF2	no	12800	12100	9370	8840	45100	24400	25600	29700	33300	24000	18100	16800	18100	13100
YDL138W	RGT2	no	9610	11500	6620	7930	13200	13200	8460	10000	11200	10100	17300	17000	13900	12300
YDL139C	SCM3	no	10900	11900	7930	7750	5760	6040	6140	5280	6520	6860	14500	13100	14400	10900
YDL140C	RPO21	no	10500	11700	8380	9330	19100	16600	12400	13300	16800	15500	17600	16500	14700	13500
YDL141W	BPL1	no	9360	10200	7760	7920	6320	6840	6940	6430	7580	6080	13500	12600	10100	9850
YDL142C	CRD1	no	10300	9510	6680	7480	5130	6960	6430	6720	6950	5540	13700	12900	8730	8200
YDL143W	CCT4	no	10200	11800	8060	8670	18300	12800	11400	12900	16000	11500	16800	14100	15800	11700
YDL144C	YDL144C	no	9250	11400	5350	8330	15000	16000	7150	10600	12800	14900	17800	17200	20600	16300
YDL145C	COP1	no	9090	10100	7680	8030	10100	10100	8800	9410	10500	9640	14200	13200	10000	9760
YDL146W	LDB17	no	9050	8530	8360	7140	3820	7160	5740	4800	5020	5900	11100	11300	7210	8060
YDL147W	RPN5	no	9650	9760	8680	7280	8000	10200	10700	11200	9320	10600	11100	11800	6580	7620
YDL148C	NOP14	no	8760	8960	7750	6560	6240	2630	7880	6380	8130	2790	11700	10800	6710	7690
YDL149W	ATG9	no	8840	9160	6970	7000	3720	3890	5230	3850	5020	3360	11500	11200	7270	7260
YDL150W	RPC53	no	8440	8060	5350	6430	9200	4650	7270	6650	9610	4050	12300	10100	10300	9900
YDL151C	BUD30	no	7980	6150	9420	6220	4710	2370	6840	4810	5960	2620	11700	10500	3110	5310
YDL152W	YDL152W	no	8080	7410	4940	4500	1830	891	5010	3490	4550	1820	7700	6630	2690	3550
YDL153C	SAS10	no	9080	9990	7910	6880	8340	3330	8680	6630	10500	3370	11700	11400	9290	8840
YDL154W	MSH5	no	9600	10000	7070	7010	3390	3550	5420	3830	4850	4020	10700	10400	6470	8070
YDL155W	CLB3	no	9050	10200	6280	8120	12200	10100	8900	9290	12000	8550	13600	13600	13600	11200
YDL156W	YDL156W	no	9020	9580	5780	7170	6940	7000	5870	5860	7590	6000	13100	11200	12400	9360
YDL157C	YDL157C	no	10200	8710	7050	6170	4790	4440	6970	5220	5510	4860	9880	9180	7150	6110
YDL158C	YDL158C	no	7570	7410	8290	4810	2850	2780	6080	5410	5200	5330	10000	7180	3390	4250
YDL159W	STE7	no	9980	11600	7040	8440	8650	8810	7400	6970	8400	8690	12900	14100	14000	11600
YDL159W-A	YDL159W-A	no	10100	7870	6850	4220	2180	3020	4600	4080	4090	3790	8800	4280	3300	5350
YDL160C	DHH1	no	8810	10200	7440	8110	11500	13400	9430	9730	11100	13800	13000	14600	11000	11500
YDL160C-A	YDL160C-A	no	9600	10700	9360	8580	7180	7290	7570	7480	7870	7000	13200	12700	13100	8940
YDL161W	ENT1	no	11600	12700	7600	8490	17300	16200	10900	13000	15100	12300	14500	16400	17600	13800
YDL162C	YDL162C	no	9430	8690	4450	6030	6220	4630	5570	5510	8860	3940	10100	8830	8180	8210
YDL163W	YDL163W	no	14400	14800	10300	9510	8930	7270	9160	8060	12000	8450	14600	11600	17500	15100
YDL164C	CDC9	no	8970	8790	6710	6970	5640	4850	5990	5490	6870	5070	12300	11100	7510	7980
YDL165W	CDC36	no	9140	9020	6040	7150	8030	7650	7530	7780	8920	5820	13300	12600	12600	8140
YDL166C	FAP7	no	10900	13400	8120	6840	22900	7900	12300	10800	17200	7100	16600	14400	19500	11600
YDL167C	NRP1	no	9820	10700	7600	7610	13600	4510	9970	8710	12800	3830	14900	11700	10800	9720
YDL168W	SFA1	no	8590	9110	6130	8160	8610	13500	6440	6860	10500	9100	13600	14800	14000	10700
YDL169C	UGX2	no	7510	9800	7170	7740	4430	5920	4620	4060	5120	4990	15300	12200	10900	9540
YDL170W	UGA3	no	9080	9240	6790	7780	5500	5360	6240	6840	5950	6350	12100	11600	9360	7930
YDL171C	GLT1	no	10500	11400	7930	8160	13500	7220	10100	8570	12700	7040	15200	13400	13300	10600
YDL173W	YDL173W	no	10500	11700	5150	9890	19200	21600	8740	12100	13400	16500	16400	16500	21700	14100
YDL174C	DLD1	no	9430	11500	5960	11100	13400	28700	8030	14600	10600	32200	15100	19800	17200	16600
YDL175C	AIR2	no	10400	9950	8780	7590	8720	7830	8220	8470	8780	8890	14500	13600	9950	10300
YDL176W	YDL176W	no	9550	9980	7540	7380	4640	4790	6550	5530	5860	4620	10900	12100	7390	8390
YDL177C	YDL177C	no	9890	11000	7960	8710	8630	8090	7100	7880	8120	7690	13700	10800	14000	9560
YDL178W	DLD2	no	9340	10200	7730	8010	6450	7030	7140	7340	6990	6730	12300	12100	8950	9340
YDL179W	PCL9	no	10600	10300	8170	7930	12800	10200	11900	10800	12600	9230	12800	12800	8880	8370
YDL180W	YDL180W	no	9710	10700	8790	8150	7100	8120	7160	7040	7580	7200	14400	14100	9800	9000
YDL181W	INH1	no	7720	7940	4490	8270	9110	16100	5270	8160	9430	12600	12200	11600	13600	10300
YDL182W	LYS20	no	6940	7140	8930	9700	27100	15800	17000	17600	18800	7800	9780	9700	12000	8480
YDL183C	YDL183C	no	9690	9380	9000	7110	3340	3890	5960	4390	5030	4410	13300	12500	5940	7770
YDL184C	RPL41A	no	10100	7600	11000	7760	34800	17400	47700	52200	33800	18300	15800	12800	6990	8790
YDL185C-A	YDL185C-A	no	8560	5810	7780	5400	2230	2460	4700	4900	3890	3950	8420	8380	2000	3340
YDL185W	TFP1	no	10800	10800	8620	9180	15000	15600	12100	13800	15400	15700	16800	16700	12700	12000
YDL186W	YDL186W	no	10600	11800	6840	9100	11700	10100	8360	9940	11000	10100	14300	15300	15100	13500
YDL187C	YDL187C	no	12100	9110	9340	6950	7850	7200	9860	10400	10200	6360	14800	13100	3560	6100
YDL188C	PPH22	no	8440	9790	7940	8740	6860	9480	8020	8550	6580	9370	13100	13000	10900	10000
YDL189W	RBS1	no	10800	11600	8860	8310	8580	8270	7620	8010	8980	7640	15100	14800	12200	12000
YDL190C	UFD2	no	9790	9700	8440	7790	5510	6400	7320	6800	7010	7360	12100	12200	7990	8510
YDL191W	RPL35A	no	7300	5400	14100	6890	14700	5370	27100	29800	15800	5040	10500	8110	3510	4660
YDL192W	ARF1	no	11800	12200	8930	10400	28200	18000	18600	21600	23300	16000	16500	13000	12700	11800
YDL193W	NUS1	no	9240	9720	8240	6840	7250	8230	7610	9080	7670	10500	11900	12300	7510	8890
YDL194W	SNF3	no	9070	10400	6550	8280	3790	5150	4840	3830	5330	5530	13100	14300	10100	9610
YDL195W	SEC31	no	8740	9980	6760	8970	12100	14700	8560	9710	11700	15800	15000	16200	12700	11800
YDL196W	YDL196W	no	9540	12400	6890	5770	7390	7570	5950	5050	7530	9720	12400	13300	10300	6900
YDL197C	ASF2	no	9390	10200	6630	7590	8210	9200	6640	6480	8310	10500	13600	13000	12700	12000
YDL198C	GGC1	no	9450	9520	5960	7400	13200	9700	11600	12400	10700	8450	12800	12000	9250	8830
YDL199C	YDL199C	no	9520	10300	7210	7180	3860	5490	5300	4010	5170	5550	12300	12100	9320	8470
YDL200C	MGT1	no	9110	8630	6340	5870	4600	4730	5330	5180	6110	4780	10600	10800	8890	7040
YDL201W	TRM8	no	10200	10700	6660	7210	8890	5400	8500	8100	10200	7540	12100	11800	9710	8620
YDL202W	MRPL11	no	10300	10600	6900	7460	11000	8090	8570	8620	10500	8610	11900	13600	11400	9770
YDL203C	YDL203C	no	9400	9670	6890	7680	6830	6780	6240	6410	7600	7670	13500	14000	9580	9830
YDL204W	RTN2	no	10200	13300	6580	9320	7450	20800	6500	6410	8630	19100	12800	15500	13600	11400
YDL205C	HEM3	no	9720	10200	6780	8590	10900	9000	8100	8590	11400	8120	14600	13200	8590	10300
YDL206W	YDL206W	no	9770	8870	8780	7630	2590	7600	5100	3450	4580	4740	11400	12500	5770	7790
YDL207W	GLE1	no	8880	9810	7850	8750	6460	22900	6320	6590	8170	7040	12000	16200	8810	8930
YDL208W	NHP2	no	11000	9560	8420	8090	21900	7960	15100	16300	20500	8060	14800	14000	14500	10200
YDL209C	CWC2	no	9180	9850	7140	8070	7440	6250	7000	7120	8720	5620	14400	14000	11400	9830
YDL210W	UGA4	no	9950	10700	6940	7860	4340	4660	5330	4100	5730	4280	13600	12500	11200	10300
YDL211C	YDL211C	no	10800	12500	7450	7920	8110	6950	7260	5580	8220	7130	15100	14900	12100	9720
YDL212W	SHR3	no	10600	11500	8000	8400	11100	9070	8970	7900	11000	9120	12300	13300	10500	10700
YDL213C	NOP6	no	8990	10400	6150	9180	9960	7650	7860	6600	12400	12100	12600	17500	10400	10700
YDL214C	PRR2	no	9070	11000	5990	8920	4890	10200	5620	4750	5660	18700	11400	16400	10900	10500
YDL215C	GDH2	no	9770	9180	7990	6990	5760	7340	7560	7210	7040	9470	10500	12400	6230	7850
YDL216C	RRI1	no	10300	11200	8410	8020	5000	7150	6150	5510	5920	6760	11400	12400	8300	9220
YDL217C	TIM22	no	9450	9310	6260	8210	12000	10100	7850	9610	11800	10400	14800	15400	14600	12300
YDL218W	YDL218W	no	9580	11500	4830	8620	9490	8090	6060	5080	9070	8270	15700	16400	20100	13000
YDL219W	DTD1	no	8930	7710	8630	7460	3190	4140	5750	5290	5430	4860	9900	11800	4010	7160
YDL220C	CDC13	no	8060	9270	5890	8020	6320	9540	4830	4770	7490	8310	13100	16600	11600	10000
YDL221W	YDL221W	no	7490	8430	4560	5620	5490	15900	4420	4600	6720	13400	12000	47600	10500	9680
YDL223C	HBT1	no	9410	12100	6270	11800	6390	67900	5480	5120	6920	16300	13700	23400	13200	13400
YDL224C	WHI4	no	8680	9830	7440	8310	9190	9900	8170	10100	10400	11700	13200	15700	9450	10300
YDL225W	SHS1	no	10300	10500	8060	6960	5770	6190	6800	6410	6860	6340	11000	11800	8070	8980
YDL226C	GCS1	no	8380	8800	6770	7580	10400	10200	7670	8660	10600	8870	13200	12900	11100	9510
YDL227C	HO	no	10000	10500	7790	7950	20800	11900	13700	16800	17700	5970	15200	13900	9820	10400
YDL228C	YDL228C	no	11000	7960	16100	4570	24000	5260	23700	20700	26500	5450	18500	7460	7700	7160
YDL229W	SSB1	no	5300	4400	12500	9220	49200	8120	40100	40500	26600	4080	9020	5580	9650	6350
YDL230W	PTP1	no	9000	11700	6520	9460	7720	10300	5760	6270	8600	9680	17000	13800	16400	13200
YDL231C	BRE4	no	9290	9330	7410	8090	8510	7950	7500	8290	8850	8280	12700	13200	9890	9930
YDL232W	OST4	no	14900	15600	8770	9080	15000	11700	11700	12400	13000	15100	12700	13600	22200	12400
YDL233W	YDL233W	no	7880	8940	7110	7550	5590	7440	4850	4700	6520	7010	12000	13100	12600	10300
YDL234C	GYP7	no	10300	10400	7350	7250	5170	7840	7000	6580	5900	8970	11300	12000	8070	8630
YDL235C	YPD1	no	10200	10000	9060	6660	6610	6920	8970	9230	8010	7430	10800	11700	5740	7470
YDL236W	PHO13	no	11600	12700	7630	9410	11400	11400	9530	9300	12100	9180	14300	13700	12700	11600
YDL237W	YDL237W	no	9560	10400	6550	7340	4600	6330	5770	5280	5940	5510	11900	12800	9410	7790
YDL238C	GUD1	no	8720	10600	5920	7630	5720	8890	5220	5380	6120	6110	13500	12900	12400	10800
YDL239C	ADY3	no	8270	7200	6130	5590	1800	2620	4070	2860	2930	3020	7580	8860	3730	5900
YDL240C-A	YDL240C-A	no	11000	7940	3500	5280	3040	2930	4660	3940	5010	3260	7220	7660	6560	7060
YDL240W	LRG1	no	8600	8980	7960	7150	4510	4860	6360	6100	5960	4750	11100	12000	6410	7870
YDL241W	YDL241W	no	7300	8180	5950	7000	6550	4390	6100	5890	7220	10400	10200	10300	9200	7660
YDL242W	YDL242W	no	9070	8280	7720	6450	7290	5270	6050	5130	7110	4910	12300	9380	9640	7890
YDL243C	AAD4	no	4550	4470	4170	5060	3290	2750	4110	3450	3230	2700	5820	5660	5790	5110
YDL244W	THI13	no	3770	4190	4980	7380	2570	2450	5000	3390	2450	1660	4540	4570	6870	4600
YDL245C	HXT15	no	776	722	5300	7700	456	505	4840	3400	526	357	1060	1080	783	1100
YDL247W	MPH2	no	26.3	17	4760	6740	74.1	68.5	4620	3710	31.7	35.7	50.7	19.8	92.5	94.1
YDL248W	COS7	no	1810	1660	6420	5280	665	1060	4350	3650	879	1240	1920	1830	999	1660
YDR001C	NTH1	no	10300	12600	9740	14100	6880	24700	6710	7390	7880	48700	22400	22100	12700	17900
YDR002W	YRB1	no	12900	12000	11400	8840	13800	10600	13000	13200	15100	18000	16400	15000	13100	11600
YDR003W	RCR2	no	9660	9860	7470	9880	8960	16100	6770	9400	8960	16300	14800	14200	14000	10300
YDR003W-A	YDR003W-A	no	10100	9750	10500	8160	4090	7930	6670	6930	6220	10100	10500	12800	5200	7510
YDR004W	RAD57	no	11100	11100	10200	8510	8000	8680	8640	8180	9530	8700	16100	13500	10500	10600
YDR005C	MAF1	no	10400	10200	9670	7180	5010	6470	7340	6080	7050	7910	13000	12600	5810	8570
YDR006C	SOK1	no	9950	10400	8860	8900	10200	8810	9130	9020	11400	9660	16100	14300	10300	10600
YDR007W	TRP1	no	12700	14000	23600	18400	17600	18200	11900	13700	16300	20500	17300	16200	23700	20800
YDR008C	YDR008C	no	11400	6400	19400	10800	1880	2450	4640	3360	3930	6000	11700	11200	4560	5930
YDR009W	GAL3	no	10300	10600	7580	8060	5060	4810	6060	8030	6000	7980	14800	14500	10700	9690
YDR011W	SNQ2	no	10900	11500	8870	10200	11500	9210	11800	19400	10400	28900	17100	15500	12100	13900
YDR012W	RPL4B	no	3520	3530	9470	10100	27500	9130	34500	43100	17300	4940	7140	5040	8340	5360
YDR013W	PSF1	no	12800	10900	11600	7660	6700	5770	10000	8440	9230	7020	16000	11700	7740	7730
YDR014W	RAD61	no	9320	9070	9120	6810	2480	2730	5030	3550	4040	3340	10300	9520	4540	5960
YDR014W-A	YDR014W-A	no	11200	12700	8610	8760	3250	4300	5070	4120	5420	4140	12400	13700	9260	8780
YDR016C	DAD1	no	11300	11700	8060	8190	6590	8320	7790	6550	7970	7300	17000	15200	11100	9640
YDR017C	KCS1	no	10400	10500	8140	7930	9070	6690	9450	7550	10300	7060	13900	12700	10400	9230
YDR018C	YDR018C	no	10900	9020	7830	7440	4210	4060	6140	4430	5840	5350	12300	12600	7820	7390
YDR019C	GCV1	no	11600	12100	8420	8740	8340	6790	8000	6930	8560	6410	16100	13700	15200	11600
YDR020C	YDR020C	no	10100	9030	7990	8230	7770	4400	7970	7260	8260	4180	14700	10500	10600	8590
YDR021W	FAL1	no	10700	9640	8860	7740	6070	3540	7760	6010	7750	4130	13700	11900	6840	8910
YDR022C	CIS1	no	13700	14300	11200	10700	7180	6480	9720	8280	9450	6950	18700	19000	11700	12700
YDR023W	SES1	no	11400	10100	11200	7620	13600	6860	15100	12600	15600	6420	14700	12000	9080	8500
YDR024W	FYV1	no	10200	8670	5700	4550	11300	4230	11600	10600	14600	4020	13900	8820	8160	5980
YDR025W	RPS11A	no	11500	9000	12400	7740	55400	13200	33900	36000	41500	7240	18000	12000	16400	9450
YDR026C	YDR026C	no	10900	11100	8720	7900	7790	6560	8530	7440	9570	5520	14800	13500	11700	9520
YDR027C	VPS54	no	10300	9950	8260	8220	5470	7430	6630	6680	6820	8520	12900	12800	8360	9100
YDR028C	REG1	no	10500	11900	8890	9090	8320	9270	8030	7930	9260	10500	15200	14100	11300	11200
YDR029W	YDR029W	no	7900	5210	9410	5130	1880	2290	5470	4030	3730	4390	9580	8720	2070	4620
YDR030C	RAD28	no	11100	10500	8730	7590	5410	5450	6710	6020	6590	6190	12800	12500	8860	9280
YDR031W	YDR031W	no	9910	9660	8380	7550	2750	4610	5720	4560	4610	7160	12700	14800	8210	8490
YDR032C	PST2	no	8380	9600	5800	10800	8650	21900	6190	6950	9160	29000	15700	16500	16200	16200
YDR033W	MRH1	no	12800	12800	12200	9460	59200	30100	27700	25700	44500	23000	21900	16000	18900	16100
YDR034C	LYS14	no	10300	9910	9590	7590	6240	5690	8330	7200	7760	6750	12900	12500	7730	7990
YDR034C-A	YDR034C-A	no	3650	4650	8650	6900	1040	1800	6430	3620	2310	2370	10000	8030	2440	4550
YDR034C-D	YDR034C-D	no	265	287	15400	11400	200	222	15500	12900	183	113	296	345	128	276
YDR034W-B	YDR034W-B	no	10700	10500	5900	11700	4920	9420	5470	4920	5940	21000	11800	11800	18500	13200
YDR035W	ARO3	no	10000	10200	8350	7880	12600	9400	10300	11100	11100	10500	13700	14100	11500	11100
YDR036C	EHD3	no	10900	11000	9490	8640	7290	7860	7040	7480	8240	7350	14100	13100	10400	10000
YDR037W	KRS1	no	11200	11100	9040	9080	28400	9580	19600	19800	24100	9640	17300	13800	13400	10700
YDR038C	ENA5	no	831	806	9750	14700	975	815	10300	11800	925	637	1160	1160	1050	872
YDR040C	ENA1	no	1720	2070	9380	16900	2250	28700	10300	13100	2600	18700	2110	6600	2230	4730
YDR041W	RSM10	no	10000	9900	9290	9150	8810	21000	8290	11200	9990	24600	14400	22000	11500	11200
YDR042C	YDR042C	no	8780	8190	7990	7150	3020	5590	5570	5020	5370	10400	11900	11900	4350	6180
YDR043C	NRG1	no	11200	11900	11400	11000	10400	32000	11400	19400	12200	52800	14000	21100	6440	16100
YDR044W	HEM13	no	11800	13400	6580	9180	9790	7840	7890	7660	10200	6710	17000	14600	19400	14100
YDR045C	RPC11	no	12200	11300	6770	7950	11000	8200	9690	9400	11000	6840	16000	14100	13100	11300
YDR046C	BAP3	no	9470	9610	6940	8890	18800	19700	13200	17200	17900	14500	16000	16200	13300	12900
YDR047W	HEM12	no	9290	10300	7850	9060	14900	12700	9890	14700	16200	15400	16600	16200	14800	12100
YDR048C	YDR048C	no	8370	5630	3790	3560	2520	2240	4670	4720	3870	3630	7530	6090	2910	2400
YDR049W	YDR049W	no	10100	9500	7800	7790	6190	6050	6630	6670	7830	6700	12900	13700	9450	8430
YDR050C	TPI1	no	13300	11800	12000	11900	144000	100000	55400	84400	88800	56500	26700	23900	28500	22500
YDR051C	YDR051C	no	12700	12900	13500	8740	7530	10100	8670	9890	8850	11000	15800	15700	9650	10900
YDR052C	DBF4	no	9630	9300	8330	8410	6870	6440	7620	6990	8470	6810	13100	13100	7860	9130
YDR053W	YDR053W	no	8450	7660	5090	4740	2040	2270	5390	4060	3170	2660	8120	9450	375	6940
YDR054C	CDC34	no	10600	11700	7930	9330	13800	13200	10600	9620	13800	13500	16500	14100	13800	12200
YDR055W	PST1	no	11300	12200	7590	9350	25100	24600	14400	15600	17700	23300	14600	15900	15600	13600
YDR056C	YDR056C	no	11100	12700	9180	9520	9780	9940	9770	8850	9740	11100	15500	13000	11900	10200
YDR057W	YOS9	no	10400	10700	9830	8370	4420	5520	6290	4840	5690	5230	13200	13400	8810	9570
YDR058C	TGL2	no	11200	9470	10000	7460	2770	4030	5260	3610	4660	4010	13500	13700	6780	8060
YDR059C	UBC5	no	9880	9050	8660	8040	4160	5940	5350	6600	5590	7700	14300	14400	7400	9180
YDR060W	MAK21	no	10500	9850	10200	8180	11500	4040	11300	8380	13100	4230	14200	11600	9310	9080
YDR061W	YDR061W	no	10500	11500	7930	8270	7550	8340	7080	7750	8570	8100	15600	15900	11300	10100
YDR062W	LCB2	no	10800	11400	8520	9580	10800	9930	9080	9890	11400	11800	16300	14900	11700	11000
YDR063W	YDR063W	no	11100	11100	9930	8190	8310	11600	10300	10900	9700	14200	13200	13600	7430	10300
YDR064W	RPS13	no	14300	11200	17300	8380	80100	16700	59400	56200	68700	9520	28700	14200	16600	13100
YDR065W	YDR065W	no	10700	8850	8630	6130	4420	3590	7580	6440	6540	4510	11100	9840	4770	6510
YDR066C	YDR066C	no	10900	11000	9290	7120	7130	7110	7960	8550	8850	6990	13800	12700	6230	9780
YDR067C	YDR067C	no	10500	10300	8990	6740	5300	5780	7260	6580	6430	6240	12200	12100	6530	8540
YDR068W	DOS2	no	9720	10500	6830	7810	4500	5240	5910	5700	6330	7210	10800	10500	8360	8750
YDR069C	DOA4	no	9450	9420	8000	8120	3850	6430	5790	5690	4900	7840	11000	12700	6230	7470
YDR070C	FMP16	no	9380	10800	8410	8020	6100	12200	6430	7310	8030	18600	10200	15200	10100	10000
YDR071C	PAA1	no	10700	10200	8460	7440	6080	7880	9120	8510	7580	10800	12100	12500	5520	8150
YDR072C	IPT1	no	9080	10300	8210	11100	14800	31600	10600	12900	16500	40000	15300	22700	13000	14700
YDR073W	SNF11	no	9960	10900	8350	9030	17700	36500	10000	10500	20300	44100	13800	24900	17100	15700
YDR074W	TPS2	no	9710	14700	7190	21400	6050	215000	6860	5840	7880	148000	12700	41100	9240	28700
YDR075W	PPH3	no	10100	11000	8520	7050	6520	4660	7660	5470	8260	5230	13000	13500	7350	8340
YDR076W	RAD55	no	8440	8730	6650	7010	5590	6610	6530	5360	7090	8510	10300	11800	7180	7370
YDR077W	SED1	no	13000	20100	8820	31900	164000	480000	20600	22300	126000	163000	23400	57100	40100	41400
YDR078C	SHU2	no	11600	9970	7410	9000	10600	27300	8790	7180	15200	21500	12600	18700	7060	10900
YDR079C-A	TFB5	no	10100	8870	7040	6780	6080	7240	7870	7410	7690	9770	10800	11900	9290	8700
YDR079W	PET100	no	9080	6960	7010	5110	2780	3880	5320	4900	4780	5380	10400	10300	2330	7120
YDR080W	VPS41	no	8630	8250	6830	6120	2730	3180	4850	3630	4120	3680	9900	10500	5860	6600
YDR081C	PDC2	no	8510	9170	7390	7270	5390	5010	6320	5750	6800	5630	10900	11900	6620	8270
YDR082W	STN1	no	10500	10600	8410	7730	5250	4700	6960	5660	6190	4550	10300	10700	6640	8360
YDR083W	RRP8	no	8350	7660	6120	5220	5580	2700	7530	5550	7450	3750	10500	10700	5100	6240
YDR084C	TVP23	no	9310	10300	4840	5980	6020	7580	5240	5450	6870	8050	11500	11700	9810	9540
YDR085C	AFR1	no	9510	10600	7360	8350	3960	9810	5520	3940	5390	14000	11400	13500	7880	10200
YDR086C	SSS1	no	11700	11000	8320	9850	13000	18400	11900	11500	15200	21600	10500	16400	10800	11800
YDR087C	RRP1	no	10800	11600	9220	8030	12200	5820	12100	10900	14100	7340	15500	12100	8890	8540
YDR088C	SLU7	no	9650	9100	8300	7450	4280	5310	6160	4890	5510	5710	11900	11600	6790	9300
YDR089W	YDR089W	no	9730	9200	9040	7150	5250	5100	7160	4930	6380	8000	11200	11300	6750	8260
YDR090C	YDR090C	no	9960	10600	7910	7890	6970	7350	6690	6910	7760	6470	13100	12400	10200	10400
YDR091C	RLI1	no	10600	10600	9190	7450	12200	5900	12100	9800	12600	5330	13400	12700	9150	8930
YDR092W	UBC13	no	10900	10300	7380	8350	17000	14000	11300	14300	15000	17200	14000	14500	10200	11700
YDR093W	DNF2	no	9510	10600	6950	8320	8690	10200	7300	7340	9230	17600	14500	15000	10900	12100
YDR095C	YDR095C	no	5450	4540	2740	4500	9630	9270	3410	6230	10600	10800	11200	13800	10000	10700
YDR096W	GIS1	no	8750	9710	7470	8970	4510	13800	5680	4150	6070	25800	11700	14800	9230	11500
YDR097C	MSH6	no	10200	10300	7750	7200	5130	4150	6340	4820	6520	4570	12200	12600	9490	8460
YDR098C	GRX3	no	8600	8030	7870	7190	6680	6300	7280	8830	8430	7050	11800	12300	6480	8430
YDR099W	BMH2	no	8800	9810	7130	9800	11800	19800	10200	11600	11400	26300	12100	15500	10700	12100
YDR100W	TVP15	no	10300	9910	7820	7070	5810	9070	6320	5990	7140	9150	13300	11700	7320	8950
YDR101C	ARX1	no	10300	9570	8390	7220	15100	4590	12600	10500	15000	5370	15400	12700	11100	10000
YDR102C	YDR102C	no	10500	9080	5930	5380	3020	3190	5600	4460	4300	3640	10900	9100	5840	4340
YDR103W	STE5	no	8500	8810	7350	7180	5100	5500	6830	6980	6490	6420	11700	11500	7060	7650
YDR104C	SPO71	no	9440	9340	6730	6740	3340	4120	4930	4580	4650	3880	10500	11000	6900	7410
YDR105C	TMS1	no	9580	10700	6750	7590	5720	7620	5830	6020	6160	7120	13500	13200	9950	10300
YDR106W	ARP10	no	9050	8980	7960	6830	3410	4790	5300	5020	4560	5400	11700	10600	4810	7280
YDR107C	YDR107C	no	9610	9480	7760	7230	9290	9930	11100	13600	7830	6660	11900	11700	9350	9080
YDR108W	GSG1	no	9280	9520	6790	6760	4100	4350	5940	4820	5210	4390	9910	10200	8370	8490
YDR109C	YDR109C	no	8140	9480	6090	7060	5150	5640	5240	4950	5880	5490	11400	12000	7940	9550
YDR110W	FOB1	no	9080	9260	8390	7050	6560	4740	7610	7590	7970	5230	11900	12800	6740	8100
YDR111C	ALT2	no	8310	7580	5600	7550	6210	6960	5670	7020	6360	7200	12100	12300	9800	8850
YDR112W	YDR112W	no	8270	7970	6510	7330	4570	6260	6680	7460	5280	7570	8710	10200	7510	9910
YDR113C	PDS1	no	9360	9840	6580	7900	6610	6920	6280	7050	7760	8010	10100	12300	8960	8320
YDR114C	YDR114C	no	9920	7870	5870	4450	4610	3950	4110	3490	4560	5180	10400	9940	5940	6440
YDR115W	YDR115W	no	10100	11000	8250	8430	7850	8180	7660	7780	7950	8100	12800	11700	10200	7070
YDR116C	MRPL1	no	9380	10600	5880	8250	7530	8480	6670	7200	8450	8130	11800	11800	12000	8800
YDR117C	TMA64	no	9280	9520	7990	6290	4370	4740	6070	4940	5680	4640	10200	11400	7340	8170
YDR118W	APC4	no	9020	8340	8700	6440	4230	3880	6010	4780	5220	4500	10600	9400	4910	6540
YDR118W-A	YDR118W-A	no	13400	9300	10400	6820	4510	3810	6830	7010	7260	4830	10900	9870	2920	8370
YDR119W	YDR119W	no	9660	9930	8100	7980	10500	8470	9890	10700	10900	12300	14100	13500	8930	9650
YDR119W-A	YDR119W-A	no	8450	8970	7780	7380	5600	23600	6230	8730	7460	39200	11600	13400	10400	12600
YDR120C	TRM1	no	9410	10200	6580	7860	11700	4650	9130	7750	11400	6160	14100	12100	11500	10200
YDR121W	DPB4	no	11100	12300	5200	9010	8700	7040	7180	6970	9450	7920	14400	14300	13000	10200
YDR122W	KIN1	no	9000	9660	6660	8260	6300	11300	6020	6320	7020	11500	12400	13900	11100	11000
YDR123C	INO2	no	11100	13000	8830	8400	12700	7970	8300	8300	10600	8350	16300	15100	16400	11100
YDR124W	YDR124W	no	9000	8510	7210	6340	3840	4840	5300	5520	5340	6060	11200	10100	6160	6980
YDR125C	ECM18	no	9630	8980	8910	6190	2720	3670	4840	3820	3880	4390	9950	10500	5600	7410
YDR126W	SWF1	no	12600	12500	9360	7810	17900	9450	14100	14800	12200	8090	16100	12900	12500	10300
YDR127W	ARO1	no	10800	11300	7960	8410	14500	8310	12200	10400	11700	6730	15400	13700	12900	10400
YDR128W	YDR128W	no	9640	9550	7380	7430	5110	5120	5640	5480	6100	4630	12200	11700	8830	8350
YDR129C	SAC6	no	9160	10300	8180	9020	9720	15100	8430	8970	9890	23400	14800	15800	11200	12000
YDR130C	FIN1	no	9780	10900	7590	8190	6650	8410	7250	7100	7300	12100	12700	13400	10000	8550
YDR131C	YDR131C	no	9120	8850	7280	7200	2840	3560	5180	4210	4460	4110	10200	10600	6040	6430
YDR132C	YDR132C	no	8950	8660	7650	7040	3780	4530	6640	5650	5260	5170	11200	10700	5220	7270
YDR133C	YDR133C	no	5570	4590	6610	5490	12300	13500	12100	14000	10800	53400	10800	14900	4460	9940
YDR134C	YDR134C	no	11300	11400	7130	12300	68600	82400	34500	48300	43900	221000	15900	17200	24700	38300
YDR135C	YCF1	no	9530	10200	7550	7560	7090	8510	7610	7340	8050	16400	12100	13000	8810	11100
YDR136C	VPS61	no	9900	8960	8210	7210	4260	4720	5180	4310	6510	5400	8520	9830	8500	6610
YDR137W	RGP1	no	9090	8970	7830	6900	3740	4190	5710	4540	4810	4900	9850	9960	5750	7480
YDR138W	HPR1	no	8960	8230	7490	6640	4370	4570	6340	5650	5900	5540	9740	9910	5350	7170
YDR139C	RUB1	no	11500	9450	9140	5950	5200	5090	7510	6370	6700	5730	10800	8740	7450	7010
YDR140W	MTQ2	no	9500	10100	8530	7040	8910	7880	7900	8670	9430	6630	11400	11800	8760	9210
YDR141C	DOP1	no	8600	8230	7830	6860	4020	4750	6270	5710	5230	5410	10100	10300	4970	6830
YDR142C	PEX7	no	9200	9240	7700	7590	5380	6340	6140	5700	6470	5910	11600	11100	9280	9070
YDR143C	SAN1	no	9050	10700	5700	8450	14500	10200	8890	9090	12800	8590	14300	14000	13300	10900
YDR144C	MKC7	no	10400	10700	7740	8330	12700	7590	9570	9220	12100	7570	15300	13700	13900	11300
YDR145W	TAF12	no	9290	9690	6870	7900	10100	9710	7800	7940	9940	7750	12900	13700	10600	12100
YDR146C	SWI5	no	10100	9850	8650	7450	6290	5990	7420	6170	7670	7010	12100	11400	7920	8710
YDR147W	EKI1	no	8870	8140	8510	6800	5180	4410	6340	5790	6140	5380	11000	11300	7260	7450
YDR148C	KGD2	no	8920	10300	6310	8140	6990	10600	6160	6050	8120	10800	12500	13000	11800	11300
YDR149C	YDR149C	no	11800	13300	4480	9560	9630	8160	7740	7020	9940	8560	15200	13000	17700	15100
YDR150W	NUM1	no	6900	7090	8660	7780	4210	4510	7140	6090	4690	5050	8260	8850	5790	5930
YDR151C	CTH1	no	10700	12400	8920	7350	11200	12000	11100	11900	10600	13100	12700	12700	9620	9660
YDR152W	GIR2	no	10400	10100	8570	7960	15300	8190	11500	11500	14500	10600	14900	14600	11400	10300
YDR153C	ENT5	no	9550	11100	7180	8940	13300	11600	10400	10600	13200	14200	13900	15300	12900	11500
YDR154C	YDR154C	no	9970	14900	9340	16900	26200	84600	17000	38200	20000	129000	19400	38800	8910	34300
YDR155C	CPR1	no	10200	11000	7590	16700	42200	107000	17900	45200	29800	169000	16600	31000	21800	37800
YDR156W	RPA14	no	7060	8400	4600	10500	49400	26000	14600	25600	34100	41000	16500	20800	17300	16700
YDR157W	YDR157W	no	6970	6320	4910	6040	12600	6560	9970	12800	14700	17700	9570	9320	7650	6890
YDR158W	HOM2	no	10300	10800	7890	8130	26500	14800	18000	20300	15400	15800	13400	14200	13700	12800
YDR159W	SAC3	no	8310	7970	7190	6550	3540	4010	5430	4640	5050	4910	10200	10000	5320	7110
YDR160W	SSY1	no	8910	8950	7250	7190	4660	5360	5920	4870	5740	4720	11600	11500	8210	8280
YDR161W	YDR161W	no	9380	9270	8100	6510	8840	4120	8250	7590	10000	3930	12200	11900	7860	8710
YDR162C	NBP2	no	9440	9940	6550	7610	7650	7720	7250	7560	8150	6060	13300	12100	8210	9740
YDR163W	CWC15	no	7080	8440	5720	7280	6460	6160	5440	6280	6660	5770	10700	11100	6900	8990
YDR164C	SEC1	no	8870	9080	7530	6580	3850	4120	5640	5070	5300	4420	10000	11000	5680	6920
YDR165W	TRM82	no	9110	7820	8360	6350	7300	3230	9690	7820	8990	3180	10100	9290	4320	6720
YDR166C	SEC5	no	8650	7670	7600	6400	3240	3490	5780	4810	4940	4050	8750	9610	4830	6010
YDR167W	TAF10	no	9400	11500	6110	8050	14300	11100	9040	9010	12000	8900	13100	12000	14200	11600
YDR168W	CDC37	no	9130	8290	7610	6410	4100	4930	6390	5560	5590	5710	9050	9450	4790	6680
YDR169C	STB3	no	8710	10200	7390	7970	6900	9000	6120	7300	7730	9320	12100	14100	10700	10000
YDR169C-A	YDR169C-A	no	9670	8870	7560	8590	8070	11300	7390	9460	7570	8350	13300	15000	11600	8740
YDR170C	SEC7	no	9520	10400	8120	7330	5850	6220	6750	5980	7030	6190	11900	12200	9130	8720
YDR170W-A	YDR170W-A	no	2920	2970	6000	6500	4600	4240	9030	8940	3700	2410	3850	4100	6030	3570
YDR171W	HSP42	no	9290	13100	5770	16600	7050	90300	6030	9770	6970	118000	16200	26200	17400	27900
YDR172W	SUP35	no	10800	11600	8550	8910	23200	12400	14000	13900	20100	12200	17500	15100	16700	13100
YDR173C	ARG82	no	9290	10100	7720	6990	7680	8380	7890	8680	8720	11100	11800	11500	9080	9500
YDR174W	HMO1	no	10000	9780	6850	6670	26900	12700	15100	16800	20700	13800	14500	11800	13300	9820
YDR175C	RSM24	no	10600	10700	8020	7790	7060	7870	7980	7470	7950	9490	12300	13200	9240	9680
YDR176W	NGG1	no	9670	9380	7890	7820	6460	6810	7310	7330	7790	7360	11400	12200	7580	9230
YDR177W	UBC1	no	10400	11400	6920	7420	14000	12700	10200	10100	12700	14300	14400	14100	15800	12400
YDR178W	SDH4	no	7980	9760	4790	9830	5630	11800	5250	5750	6220	14600	12800	14100	9640	10500
YDR179C	CSN9	no	8320	7220	7610	6660	1280	1830	4390	2780	2930	4060	7340	8710	1720	4210
YDR179W-A	YDR179W-A	no	8630	8410	8580	6710	2760	2560	5790	3910	4240	3100	9320	9790	4110	5330
YDR180W	SCC2	no	8410	8080	7440	6630	2630	2620	5130	3720	4010	3390	9530	10300	4400	6360
YDR181C	SAS4	no	9630	9330	7620	6640	4410	4540	6200	4860	5930	4280	9610	9750	6650	8310
YDR182W	CDC1	no	8950	9540	7610	7360	4660	5950	6510	5630	6040	5850	12500	10700	7210	8940
YDR182W-A	YDR182W-A	no	10900	9990	7090	7100	7940	7240	7840	7810	8170	6450	11100	10800	9420	8280
YDR183C-A	YDR183C-A	no	7900	6190	6860	5260	2230	1270	6830	4050	4220	1910	8170	8100	1610	3850
YDR183W	PLP1	no	9960	8710	9190	7000	4690	4180	6990	5400	6010	4780	10200	10100	7050	7710
YDR184C	ATC1	no	10600	9530	8500	6730	7140	2760	9080	6410	8370	3460	10200	10100	6130	7700
YDR185C	YDR185C	no	10800	10600	5700	6640	14800	9880	8860	9370	12100	8880	12300	11000	11600	8300
YDR186C	YDR186C	no	9560	11200	6860	8250	13900	10900	10100	11700	12000	12100	13200	13000	12900	11400
YDR187C	YDR187C	no	11100	10800	6540	7220	13200	9240	7740	9480	11900	8090	12600	10400	9630	9750
YDR188W	CCT6	no	7890	9590	5370	9250	28300	19900	10800	15900	21800	16400	17300	15300	19400	14200
YDR189W	SLY1	no	9490	9310	8180	7350	7390	6410	7150	6630	8050	6480	11500	11300	8180	8560
YDR190C	RVB1	no	10200	11000	8140	8940	16700	9190	11000	11100	15000	8350	15200	14000	12900	10800
YDR191W	HST4	no	8760	10500	6370	7330	5330	6000	5630	5570	6490	7340	11900	13100	7460	9690
YDR192C	NUP42	no	8330	8940	5530	7810	7290	7090	5350	5400	7480	6090	10300	11600	12100	10800
YDR193W	YDR193W	no	11600	11100	9260	6020	4260	5410	5810	4560	5730	5890	10700	11200	10700	8950
YDR194C	MSS116	no	8740	8320	8790	7580	6660	6430	9120	9470	8220	8770	11100	11300	6060	8130
YDR194W-A	YDR194W-A	no	9360	8140	4760	5440	1810	2110	4310	2540	3260	3720	11100	10300	6500	5940
YDR195W	REF2	no	9250	8750	7060	6410	6100	4690	7760	6570	7810	6230	11200	10500	5690	6870
YDR196C	YDR196C	no	10900	10800	9390	7160	5040	7250	6670	5910	7050	7390	10800	13400	9360	9110
YDR197W	CBS2	no	9230	8660	6520	6540	4150	4430	6100	4920	5170	5250	8930	9790	4500	6850
YDR198C	YDR198C	no	8980	9350	7550	6710	4720	3430	5920	4690	5820	3730	10700	9990	7030	7280
YDR199W	YDR199W	no	7760	6440	6970	4760	2710	2600	3770	3180	2800	2740	9090	8300	2120	4560
YDR200C	VPS64	no	9500	10100	7220	6850	3530	4970	5020	4050	4790	4480	9920	12200	7520	8220
YDR201W	SPC19	no	9340	9830	7470	7000	5470	6800	5590	5220	6080	6690	10700	12000	9860	8970
YDR202C	RAV2	no	10400	10100	8340	7340	3780	6230	5790	5310	4650	6940	9130	11100	7050	7330
YDR203W	YDR203W	no	10500	7590	8340	5180	2260	3090	5110	4010	2990	4790	8670	8210	4700	4840
YDR204W	COQ4	no	9300	10700	5690	7760	6710	10400	5610	6320	7080	9880	13000	14700	12400	11000
YDR205W	MSC2	no	9870	10400	7200	7440	6300	6760	6390	5780	6670	6310	12400	12700	10200	8970
YDR206W	EBS1	no	9050	8690	8020	7930	7300	5510	7420	6520	8260	5840	11500	11900	7920	8950
YDR207C	UME6	no	8000	10200	5070	7810	7810	8440	5150	5530	7540	8260	12400	12400	15900	11300
YDR208W	MSS4	no	9890	10300	8000	8260	9320	8930	9030	8640	9680	9740	12600	12700	9830	9940
YDR209C	YDR209C	no	10600	11500	5750	9750	11400	10600	7190	8790	11100	12500	17200	16400	18800	12700
YDR210C-D	YDR210C-D	no	71.1	71.9	13800	10100	75.7	70.8	18200	14900	58.8	19.3	137	138	50.3	51.5
YDR210W-B	YDR210W-B	no	147	198	8340	8840	137	159	11700	10400	146	68.1	278	226	251	201
YDR211W	GCD6	no	11000	11600	9010	8770	9120	5880	9920	8690	9850	5760	14100	13000	9110	10200
YDR212W	TCP1	no	11100	11000	8780	8710	11400	9580	9660	9210	12100	8540	14000	12200	12700	10900
YDR213W	UPC2	no	10400	11400	7500	9040	10100	11500	7810	9000	10300	16300	14700	16100	14700	13000
YDR214W	AHA1	no	9490	11100	6070	10800	14300	27200	10300	18900	12700	34800	13900	17500	14000	14000
YDR215C	YDR215C	no	6770	7290	3760	6970	8510	13800	4240	9470	8820	24600	12600	13800	16200	13100
YDR216W	ADR1	no	9530	9720	7880	8100	2840	7240	5110	5540	3920	10900	10100	13000	6300	8710
YDR217C	RAD9	no	10400	10100	8460	7810	4200	3730	6220	4500	5520	3880	11400	11600	6860	8380
YDR218C	SPR28	no	10000	9620	7770	7940	2540	3220	4780	2940	3990	3710	11700	11500	6490	8080
YDR219C	YDR219C	no	10000	10200	10500	8510	4010	5330	6630	5430	5270	6960	10800	11900	5840	8080
YDR220C	YDR220C	no	10300	7970	6010	5940	2960	3320	4540	3360	5110	4870	12000	11200	4780	5960
YDR221W	YDR221W	no	11200	11700	8210	8780	8580	9790	7920	8640	9410	9870	12600	14600	11600	9880
YDR222W	YDR222W	no	11700	10800	8260	8650	7040	14300	7100	11400	8760	11000	12400	15700	8730	8970
YDR223W	CRF1	no	10400	11100	7820	8560	6220	7170	6290	5670	7450	7530	14600	14400	10900	11400
YDR224C	HTB1	no	13200	13300	15000	15400	81100	88800	58600	73900	66400	108000	20500	28300	14800	25200
YDR225W	HTA1	no	14400	12200	13100	19500	171000	158000	83700	100000	104000	155000	25400	33500	17100	33100
YDR226W	ADK1	no	11800	11300	8740	11000	25100	26300	15000	22500	21500	27500	17800	21900	16800	15300
YDR227W	SIR4	no	9590	10000	8640	8020	3890	3930	5750	4580	5460	4460	11000	11600	5720	8230
YDR228C	PCF11	no	10100	10700	8920	8530	6240	5830	7410	6950	7330	6850	11800	12700	7990	9290
YDR229W	IVY1	no	9840	10700	7370	8710	8040	11200	6660	7660	8700	12000	13900	13800	12400	11800
YDR230W	YDR230W	no	9340	6810	7190	7190	5350	9220	7170	9250	8030	14600	12900	13500	7340	9490
YDR231C	COX20	no	8310	9450	5080	8920	10400	16700	5620	8490	9130	15300	15000	12700	17400	13300
YDR232W	HEM1	no	9040	11300	6390	9540	23600	15700	10400	14400	19800	15400	18300	17000	19500	14400
YDR233C	RTN1	no	10700	11600	8920	8920	29900	20700	21000	24800	25900	27400	18200	16300	12800	13800
YDR234W	LYS4	no	9400	10300	6510	8350	15900	6580	9360	9930	15100	6160	16500	13900	16400	12600
YDR235W	PRP42	no	9370	8590	8730	6440	3000	3760	6220	5400	4690	4020	9930	9790	3950	6260
YDR236C	FMN1	no	10000	10400	5790	9120	8120	7700	7140	8130	8270	7100	12600	12600	11600	10500
YDR237W	MRPL7	no	11100	11900	7140	7330	6630	7180	6660	7150	7420	6820	12400	12100	7820	8810
YDR238C	SEC26	no	10500	11500	9090	8690	10700	9500	9850	9680	11400	9000	13000	13800	12500	10600
YDR239C	YDR239C	no	9590	10500	6780	8320	5530	5040	6040	5150	6450	5040	12200	12400	10300	9360
YDR240C	SNU56	no	10200	10200	7900	7190	4870	4130	6710	5330	6070	4250	11200	11400	7860	8450
YDR241W	BUD26	no	7540	5430	6530	4190	1370	1440	3340	2350	2370	2110	8810	6800	3940	3030
YDR242W	AMD2	no	10200	10300	8650	7940	7660	6670	7710	7200	8170	5950	13600	12700	8930	9260
YDR243C	PRP28	no	10100	10500	8140	6970	6110	5320	6950	6430	7180	5870	11500	12600	8510	8450
YDR244W	PEX5	no	9960	9640	7650	7890	4820	6040	5910	5610	6120	6630	12900	12100	10200	9690
YDR245W	MNN10	no	9330	9350	8730	8270	9740	7880	9310	8900	11300	8400	13400	14200	8800	8790
YDR246W	TRS23	no	10200	11700	6940	9080	12600	16200	6740	8410	11200	13400	13400	17000	13800	12200
YDR246W-A	YDR246W-A	no	8480	9530	4100	6840	12700	12500	5880	7790	11000	14900	16300	16500	17100	14400
YDR247W	VHS1	no	9440	9840	6820	9290	5680	13800	6190	5670	6730	24100	12100	15200	9120	12500
YDR248C	YDR248C	no	9030	9610	6350	7860	4190	8350	6180	4820	5360	13300	10800	11200	9070	7960
YDR249C	YDR249C	no	8620	9340	7150	7420	3870	5430	6440	6630	5510	6570	11700	14000	4860	6540
YDR250C	YDR250C	no	7800	8130	4580	4840	3150	4070	3740	2930	3910	4650	9660	9690	6190	5390
YDR251W	PAM1	no	8480	9270	6610	7570	5960	11000	6560	7050	6670	12100	10300	13000	7760	9230
YDR252W	BTT1	no	8560	10600	7310	7480	6530	7370	6610	6180	6620	7520	10400	13100	9670	11200
YDR253C	MET32	no	8390	9400	7950	7000	5130	5190	6960	5460	5950	5740	10200	10300	8500	7930
YDR254W	CHL4	no	8210	8080	6870	6670	3160	6680	5340	5090	4700	6360	10200	10400	4340	6250
YDR255C	RMD5	no	9150	9300	7490	6400	3770	7380	5610	5390	4850	6980	9210	12500	5020	6690
YDR256C	CTA1	no	9540	9790	6440	7700	11000	8010	7900	7770	10500	7430	14800	12700	13400	10300
YDR257C	SET7	no	8950	8160	6880	6910	4870	4570	7220	5900	6760	5310	9460	9940	5170	7360
YDR258C	HSP78	no	8590	9680	7200	10400	5040	27300	6580	9520	5540	49100	10200	16100	7400	13200
YDR259C	YAP6	no	9390	9340	7030	7600	3440	4800	5720	4470	4720	5290	10300	12500	7180	7710
YDR261C	EXG2	no	10100	10500	7700	7290	9550	9540	7730	7580	9680	8150	11800	13200	10200	9280
YDR261C-D	YDR261C-D	no	46.9	103	14300	10700	33.3	28.2	20900	16600	32.1	18.5	41.8	42.8	23.9	63.6
YDR261W-B	YDR261W-B	no	257	259	7910	8870	202	220	11400	10200	210	122	288	370	249	309
YDR262W	YDR262W	no	10200	9870	6660	9110	7960	10800	8900	13000	8020	14000	13400	14100	9120	8920
YDR263C	DIN7	no	9920	8530	7420	6550	3170	4060	5190	4240	4800	5740	10300	10300	6470	6630
YDR264C	AKR1	no	9880	10600	7240	8280	10100	9430	8980	9580	8780	8470	12900	13600	10900	10900
YDR265W	PEX10	no	9480	9650	7240	7380	6980	7050	7040	6840	7490	6640	12800	12400	9640	8880
YDR266C	YDR266C	no	9360	9800	7460	8210	7370	5970	7280	6900	8060	6550	12600	12900	8160	8790
YDR267C	CIA1	no	11500	14800	8140	8440	9930	7550	7830	7030	9730	6670	14900	13700	14800	11600
YDR268W	MSW1	no	10000	10100	8600	7510	8500	6730	9270	8540	8420	6540	12500	11500	8370	9820
YDR269C	YDR269C	no	11500	10100	6590	5370	7770	7840	8890	9400	6040	4540	13800	15100	7840	7910
YDR270W	CCC2	no	9610	10900	7580	7920	6910	6900	8250	8320	6250	6530	13200	13600	8480	10100
YDR271C	YDR271C	no	4650	3110	4440	1330	705	561	1690	1620	1160	1000	6900	6540	819	1780
YDR272W	GLO2	no	9940	10600	7500	9120	6400	9740	6920	7510	7050	11900	12800	13400	8720	10400
YDR273W	DON1	no	9900	9950	7480	7650	4990	5910	5250	4880	6400	7510	11000	11800	9480	10400
YDR274C	YDR274C	no	7680	7140	1640	5160	11400	11000	4710	6630	10600	6040	11200	10600	9890	8090
YDR275W	BSC2	no	11000	14300	8030	8820	13000	12500	11900	11400	13700	13800	16700	15700	12600	13500
YDR276C	PMP3	no	11400	12500	6500	13300	26100	47500	18800	18300	23200	66900	17100	15500	9830	26500
YDR277C	MTH1	no	9220	9730	7830	9510	6630	16600	7190	4230	8170	29200	13600	14200	12200	15300
YDR278C	YDR278C	no	10200	10300	11700	16300	5450	8860	8940	7940	7300	10000	22200	27000	16400	19600
YDR279W	RNH202	no	11000	10000	6800	7180	4090	3500	6140	5430	5480	4260	10500	8880	5560	6390
YDR280W	RRP45	no	10500	10600	7710	9720	15700	8670	12500	11400	15200	9580	15400	13400	11400	10800
YDR281C	PHM6	no	9950	11300	6640	6930	25500	7120	21100	11900	17800	7440	17900	12700	12900	12500
YDR282C	YDR282C	no	10800	9880	8330	6880	3380	4400	5780	4980	4480	4280	11800	12100	6890	8030
YDR283C	GCN2	no	10100	10100	8540	7570	3960	4250	6120	4950	5440	5170	10900	10700	6760	8420
YDR284C	DPP1	no	12200	12400	9410	8390	8550	11300	9080	9770	9010	12900	13400	14700	11200	11000
YDR285W	ZIP1	no	10200	9780	8780	6630	2220	2820	4930	3040	3440	3440	8910	9350	4670	6440
YDR286C	YDR286C	no	10900	12200	10300	8950	4610	5870	6210	5180	6160	6190	10900	11800	8360	7460
YDR287W	YDR287W	no	9480	8870	6660	7220	5060	6940	4820	4580	5880	6190	11600	11200	9360	8340
YDR288W	NSE3	no	10800	10200	7600	7050	5120	6270	6900	5890	6400	6730	11400	11400	6490	9020
YDR289C	RTT103	no	8900	9570	7980	7180	4790	5210	5920	5780	6230	6160	11700	11300	6310	8000
YDR290W	YDR290W	no	7130	4190	4670	3780	555	662	2400	1330	1240	889	5150	5150	1420	2570
YDR291W	HRQ1	no	9290	10100	6780	7330	4540	4960	6090	5350	5740	4720	11400	11100	8410	8140
YDR292C	SRP101	no	9880	10000	7740	6760	6030	5800	7360	6740	6900	5220	12300	11100	7920	8620
YDR293C	SSD1	no	9720	10600	7300	8800	9320	13700	7580	7900	9540	17500	13400	15800	11300	11700
YDR294C	DPL1	no	9550	11000	7370	7900	8760	10100	7170	7130	8730	8410	14400	14500	13500	11000
YDR295C	HDA2	no	9060	9270	7680	7420	4990	5290	6360	5340	6450	6280	10800	11000	7510	8840
YDR296W	MHR1	no	11200	12600	6480	9520	18600	15600	9760	11500	16000	13100	19100	16600	20600	15300
YDR297W	SUR2	no	10500	10500	6520	7870	11900	6720	8790	7950	11200	8750	14700	14600	15500	12600
YDR298C	ATP5	no	10700	10300	8170	7680	9800	8990	8340	8400	9770	9580	12400	12800	9650	9980
YDR299W	BFR2	no	10600	9080	8480	6950	9360	2980	10700	8310	11600	3670	12500	10400	8960	7710
YDR300C	PRO1	no	10600	12000	9370	7960	11700	6310	9710	8650	12100	6090	14300	13200	12300	10700
YDR301W	CFT1	no	9960	10200	7660	7750	4970	5910	6450	6010	6140	6350	12300	12100	8250	9150
YDR302W	GPI11	no	10400	11000	7810	6970	3930	4470	5920	4290	5630	4250	12300	12000	5900	7810
YDR303C	RSC3	no	8430	8530	7310	7250	4270	4080	6100	5270	5610	4990	9560	9650	5030	6810
YDR304C	CPR5	no	9920	11000	6810	8440	9490	11500	7990	10300	9530	11500	13700	13800	13900	9480
YDR305C	HNT2	no	10500	9540	9890	8410	8010	11300	7820	9700	8600	11800	13000	13700	8370	11200
YDR306C	YDR306C	no	9410	9710	7680	7470	4050	5510	5880	5400	5100	6750	11700	10800	7200	8530
YDR307W	YDR307W	no	9460	8960	8250	7060	3770	4520	5630	4930	5270	5140	10300	10600	6000	7320
YDR308C	SRB7	no	10800	10900	8970	7350	6620	6570	8650	7450	7990	6610	12600	11000	6750	9040
YDR309C	GIC2	no	10000	10600	6490	7370	17400	11300	12200	27500	13100	11700	13900	11200	11500	10600
YDR310C	SUM1	no	8220	9810	6820	7990	9700	7880	7930	8150	9680	6870	13000	13200	10600	10600
YDR311W	TFB1	no	9000	10200	7220	7410	6170	6260	6980	5910	7560	6490	11700	11800	8990	9770
YDR312W	SSF2	no	9130	8870	7590	6950	5780	3630	7340	5640	6500	3320	9690	8350	6390	7190
YDR313C	PIB1	no	8970	9250	6430	7510	7770	9020	7230	7790	8280	8710	11700	11800	11300	8970
YDR314C	YDR314C	no	9900	9500	9210	7060	3730	4560	6340	4920	5280	4810	10700	10700	6020	7420
YDR315C	IPK1	no	9480	9360	8490	6830	3810	4670	6300	4690	5520	4480	11500	11900	8070	7700
YDR316W	OMS1	no	8180	7890	7300	6280	3130	3760	5580	3980	4650	3920	10200	9860	5280	6280
YDR317W	HIM1	no	8810	6780	8050	6120	2910	3390	4930	4070	3940	3630	8700	9440	5200	6820
YDR318W	MCM21	no	9480	8840	8230	6470	4100	5680	6570	6440	5560	6250	9990	9540	5920	5870
YDR319C	YDR319C	no	9390	9480	7170	7550	5040	6480	7240	6910	5900	6970	11300	12700	7840	8490
YDR320C	SWA2	no	9550	10100	7740	7460	6020	6120	6750	6030	6690	5960	12500	11300	8210	7650
YDR320C-A	DAD4	no	11200	11100	8550	8810	9930	8710	9250	8850	11300	8540	12800	10500	10600	10700
YDR320W-B	YDR320W-B	no	8330	8300	4350	4870	3820	2820	5190	4440	4980	3160	8950	7240	4840	5520
YDR321W	ASP1	no	9310	11000	7400	7690	11500	6140	9070	8460	11200	4560	13800	13400	10900	9230
YDR322C-A	TIM11	no	8200	8000	5340	7190	7610	9730	7520	8850	8320	9940	11000	10100	9020	8460
YDR322W	MRPL35	no	10400	10300	7740	7510	5320	6030	7000	6010	6620	5780	11700	11500	7210	8300
YDR323C	PEP7	no	10400	10500	8260	7570	3930	5030	5860	5130	5440	4850	12000	11600	7400	8490
YDR324C	UTP4	no	9580	9160	8160	7550	9140	3310	9170	7300	10900	3480	12000	10800	7670	8390
YDR325W	YCG1	no	9970	10700	8560	7770	4890	4470	6350	5030	6210	4350	10800	11000	8030	8230
YDR326C	YDR326C	no	9250	9540	8740	7470	5490	5030	6800	5770	6740	5800	11600	11900	7210	8080
YDR327W	YDR327W	no	14200	16300	10500	9580	12200	12400	9960	9400	12100	11400	16200	16600	17400	12400
YDR328C	SKP1	no	9300	12200	5290	9250	11900	13300	7120	8600	10700	10300	14500	13800	20300	12600
YDR329C	PEX3	no	10000	10400	7090	8140	6090	8070	6130	6040	6910	9300	12500	14100	11500	12000
YDR330W	UBX5	no	10100	11100	5680	8560	5690	9530	5650	6170	6800	9750	11900	13700	12400	11000
YDR331W	GPI8	no	11900	10900	10100	7630	7700	7990	8220	7460	8190	7020	12100	12600	9710	10000
YDR332W	YDR332W	no	10100	9980	8330	7820	4190	4790	6040	5050	5500	4920	10600	11400	7530	7300
YDR333C	YDR333C	no	8960	8640	7690	7240	5800	6410	7490	7420	7230	7520	11900	13400	6640	9250
YDR334W	SWR1	no	10300	10900	8790	8360	6860	8880	7660	7770	7960	10700	12600	13500	9120	9470
YDR335W	MSN5	no	9980	9560	9310	7970	5160	6680	7450	6140	6800	5610	12500	13100	7460	8510
YDR336W	YDR336W	no	11800	11000	12100	7390	5670	6070	8390	6590	7110	5260	11500	11600	7040	8680
YDR337W	MRPS28	no	9390	9830	7510	7370	6170	7010	6400	6220	7190	6040	12700	13600	9430	9640
YDR338C	YDR338C	no	11200	12800	8270	8550	7040	8350	6940	6240	7790	7640	14600	16000	12000	11000
YDR339C	YDR339C	no	10100	9400	9710	7310	12000	8200	9620	10200	11000	8480	14400	13500	10400	8510
YDR340W	YDR340W	no	7640	7470	11700	13400	2660	3500	8150	6980	5020	5870	16800	21400	9210	9110
YDR341C	YDR341C	no	11100	10600	9560	8170	11000	5480	11300	8570	12200	5760	13800	11600	9480	10100
YDR342C	HXT7	no	480	799	8790	9710	1260	2780	13000	7150	1480	11600	717	712	1090	2400
YDR343C	HXT6	no	716	658	8990	10300	287	322	12300	6480	410	539	634	755	800	677
YDR344C	YDR344C	no	9190	9510	3500	7990	3790	4140	4020	3330	5470	4670	13200	10500	12500	10800
YDR345C	HXT3	no	11300	10900	12200	10100	41200	7630	33300	16900	38200	23400	16100	12400	16200	13500
YDR346C	SVF1	no	11500	11700	9260	8360	13000	6910	12600	9940	14400	8350	15500	12700	10800	10900
YDR347W	MRP1	no	11200	10400	9030	8430	9440	9210	8550	9020	10200	9870	14300	12500	11800	11100
YDR348C	YDR348C	no	9090	10400	6640	8250	9560	8130	7670	7520	10400	7480	15700	14300	12300	12500
YDR349C	YPS7	no	11300	11500	7700	8960	12700	8700	8860	8770	12200	7870	16200	15600	15600	11500
YDR350C	TCM10	no	10000	9150	7880	7810	3970	5300	5990	5930	5340	6730	11000	11500	5610	7810
YDR351W	SBE2	no	10200	10000	7980	8320	6790	6020	7470	6820	7650	6550	12300	12600	8430	8740
YDR352W	YDR352W	no	10300	11100	8410	9000	15600	12600	10600	11600	13600	10800	17100	14800	12400	12100
YDR353W	TRR1	no	10200	9360	5610	8640	24100	21000	12300	15200	19200	16800	14500	13800	13900	13700
YDR354W	TRP4	no	10600	13000	7150	9180	13100	10100	10300	9310	11500	6980	14800	12800	16300	13900
YDR355C	YDR355C	no	12100	12200	9440	9680	11400	8000	10400	7850	11300	9310	12100	11900	19300	9760
YDR356W	SPC110	no	8110	8250	8550	6240	2500	2930	4990	3400	3880	3310	9210	9960	3960	6130
YDR357C	YDR357C	no	9350	7810	9550	6770	4870	5670	6840	6910	5690	6050	11000	9030	3950	6700
YDR358W	GGA1	no	10000	11100	8320	9120	4570	10800	5540	5360	5520	14700	11400	12900	9570	10200
YDR359C	VID21	no	8620	9430	7250	7910	7640	7270	7240	6690	8700	7260	13300	12600	10600	10500
YDR360W	OPI7	no	8660	6510	3060	2300	9270	6710	6260	7250	9160	5600	11900	8130	5850	5430
YDR361C	BCP1	no	11000	9690	8700	7690	8370	4750	9270	9560	9440	5900	11400	10800	6470	7280
YDR362C	TFC6	no	9780	10200	5930	7950	5980	6040	6150	6230	6810	5200	12400	11600	10700	9640
YDR363W	ESC2	no	9420	9600	7670	7050	4270	4470	5830	4660	5400	4500	10500	10900	7150	7860
YDR363W-A	SEM1	no	9430	10200	8320	7380	8920	8490	9610	11700	11000	8220	12700	15500	7580	8610
YDR364C	CDC40	no	9880	9740	7030	7890	6570	5360	7450	6570	7740	5650	11400	11200	8470	8700
YDR365C	ESF1	no	9500	9790	7270	6620	8540	3400	8890	6830	10000	3400	12100	10900	7530	8750
YDR366C	YDR366C	no	3890	3170	4840	3530	1290	1420	5480	4380	1930	1200	4440	4550	1160	1350
YDR367W	YDR367W	no	10900	11300	10700	8290	5090	6860	7260	5280	6860	4890	13000	16200	6190	8620
YDR368W	YPR1	no	9320	10200	7070	9640	6860	20000	6360	6710	9330	12300	12900	17700	10500	9600
YDR369C	XRS2	no	8980	8310	7050	6790	3290	4650	4880	3800	4900	4320	10100	10300	6400	7110
YDR370C	YDR370C	no	9440	8790	7800	6930	5130	4530	6990	5930	5750	4710	10300	11200	6310	7060
YDR371W	CTS2	no	8820	9800	6960	4790	3250	3720	5330	4680	3810	4400	10400	9180	9410	6890
YDR372C	VPS74	no	9450	9310	8460	6930	5290	5390	7280	5980	6410	6390	9750	11900	6000	7660
YDR373W	FRQ1	no	9080	9020	7240	6770	4030	5290	6330	6100	5540	6340	10100	9680	6240	8600
YDR374C	YDR374C	no	8240	7800	6350	6570	1080	1520	3610	1910	2490	2180	9000	9840	2590	4780
YDR374W-A	YDR374W-A	no	9890	9770	7780	7380	4530	7240	6460	5560	6300	7910	10700	10700	9340	7490
YDR375C	BCS1	no	9060	10300	6130	8180	6960	8500	6510	6480	7680	9370	13100	13700	10700	10400
YDR376W	ARH1	no	10000	10100	7140	7500	4120	5500	5820	4650	5250	6020	11000	10700	6960	7430
YDR377W	ATP17	no	9930	10500	8610	9060	13300	12900	10300	11000	12600	12800	12300	13000	14700	10300
YDR378C	LSM6	no	10800	12700	8790	9100	13800	13600	11500	12800	14200	15000	14200	13700	10900	10300
YDR379C-A	YDR379C-A	no	8460	8500	6910	6120	3850	8350	5530	9170	4720	13500	10100	14400	5450	8270
YDR379W	RGA2	no	9490	10700	7760	7020	4800	6760	6180	6300	5440	7780	11000	12100	7780	8610
YDR380W	ARO10	no	9980	10100	8310	9940	9910	21400	8590	21300	8620	31000	12600	15800	9270	12300
YDR381C-A	YDR381C-A	no	9700	7800	8740	7390	7590	8950	9590	10200	10600	16400	12800	13500	5670	7850
YDR381W	YRA1	no	9380	9430	11700	11500	43300	42900	27300	32200	37000	49600	19800	21600	12700	15800
YDR382W	RPP2B	no	6310	6210	7660	7430	82300	18300	23300	41700	54000	13000	19800	11100	22900	12400
YDR383C	NKP1	no	10900	10100	8020	6970	13400	8360	13700	14000	14400	7280	15400	12500	9820	9900
YDR384C	ATO3	no	8090	8800	5810	7850	25500	11200	12800	30100	19600	17400	18600	13700	14100	14100
YDR386W	MUS81	no	9320	9290	7250	6460	3340	3800	5380	4280	4810	3750	11600	10600	5360	7380
YDR387C	YDR387C	no	10500	11200	7210	7670	5650	7350	6310	5960	6610	7960	14000	13900	10500	9870
YDR388W	RVS167	no	8110	9470	5320	9300	12400	17400	5800	9070	10800	16900	13900	15400	17200	14900
YDR389W	SAC7	no	9700	10200	7500	8820	9200	8370	8260	10500	9170	12700	13500	13700	9820	10500
YDR390C	UBA2	no	9710	10000	7580	7620	6060	5290	6790	5800	6980	5030	11300	11000	7850	8880
YDR391C	YDR391C	no	10900	10400	6930	7850	5870	10600	6430	6100	6840	11300	11100	12500	10300	11400
YDR392W	SPT3	no	10400	11000	6030	7570	5980	7370	6540	5910	7230	8300	12300	11900	10000	10100
YDR393W	SHE9	no	10200	10800	8680	7160	7910	7900	8940	9540	9080	9080	12000	11600	5670	8330
YDR394W	RPT3	no	10100	12200	7750	9130	14600	16100	10800	12500	13300	13100	14600	15800	13700	12300
YDR395W	SXM1	no	9860	9480	8630	7540	9250	4640	10100	7940	10500	4660	13700	11500	7940	9250
YDR396W	YDR396W	no	8800	6860	12400	6010	12300	5120	13200	9460	11600	3720	13300	11600	4230	4200
YDR397C	NCB2	no	11100	9740	6150	7370	10200	7670	9670	9250	11000	6000	13000	16100	9740	14200
YDR398W	UTP5	no	9980	11100	7540	7690	23300	5630	12700	12300	20300	4320	17000	12600	13900	10800
YDR399W	HPT1	no	13100	11900	12500	8330	88300	12500	41900	27600	59700	8300	22500	13400	16300	12100
YDR400W	URH1	no	9790	8960	6700	7330	7760	5710	7360	7210	9120	4950	14400	12000	10300	9130
YDR401W	YDR401W	no	6890	5130	5900	2110	1050	1240	3750	2950	2040	2730	10000	8380	989	3040
YDR402C	DIT2	no	9630	8290	7050	6040	2270	2720	4340	3200	3480	3390	9380	9230	5150	7060
YDR403W	DIT1	no	9540	9290	8050	6910	2790	3110	4590	3130	4150	4280	10000	10800	5670	7320
YDR404C	RPB7	no	9910	9450	8790	8890	9010	9580	8530	9840	9630	11500	13400	13900	7870	8490
YDR405W	MRP20	no	7060	9170	5040	9830	13200	14100	7380	9150	12300	22900	14200	13100	16200	13500
YDR406W	PDR15	no	8820	9710	5920	8160	4550	6580	4800	4400	5590	25000	12300	12800	9960	12500
YDR406W-A	YDR406W-A	no	5330	3610	8620	1880	543	621	2000	1800	1060	3810	6770	5360	1580	2600
YDR407C	TRS120	no	9080	9580	8020	7290	4580	5670	6220	5670	5630	6130	10900	11500	6580	7680
YDR408C	ADE8	no	8790	9690	5860	10000	26800	23700	9780	18500	18500	19700	16300	16500	21800	16700
YDR409W	SIZ1	no	9080	9740	6800	7240	7140	7030	6670	6590	7630	7770	12300	12900	9160	9640
YDR410C	STE14	no	9740	9060	7410	7530	7940	6880	8810	10800	8430	7950	12100	11900	7300	7960
YDR411C	DFM1	no	8820	10600	5400	8600	11200	12500	7490	9630	10200	10600	14900	15100	15700	10900
YDR412W	YDR412W	no	11700	9940	6680	6870	7310	4240	7050	6930	8150	5350	11800	9250	9670	8610
YDR413C	YDR413C	no	9940	7050	8070	11100	15200	8870	9890	12600	21300	13100	14500	12300	12900	13300
YDR414C	ERD1	no	9600	9980	7300	6680	5480	5970	6770	6270	6870	5840	12100	11200	6580	8620
YDR415C	YDR415C	no	10600	10200	8870	8150	7970	8810	7500	8060	8890	8280	13100	13900	9800	8980
YDR416W	SYF1	no	10500	10200	9190	7280	8990	5040	8800	7500	9180	5270	11500	10100	7130	8050
YDR417C	YDR417C	no	10200	9020	6460	7780	27000	10300	17200	19300	27200	6510	17100	11100	7590	7260
YDR418W	RPL12B	no	9730	9740	12900	9720	46100	15200	33800	34400	35900	10200	14700	9860	10300	8510
YDR419W	RAD30	no	10000	9920	7750	7910	4480	4720	5850	4990	5790	5080	12200	12300	8170	8770
YDR420W	HKR1	no	8250	9210	6970	8540	9730	6890	8150	7600	9690	5800	12900	12000	10700	9900
YDR421W	ARO80	no	10200	10500	6830	7380	4400	5520	5570	4850	5570	4530	12400	12100	8580	8250
YDR422C	SIP1	no	9430	9550	7000	8370	7920	8530	7480	8320	8600	9630	13300	14300	10500	9440
YDR423C	CAD1	no	9940	10200	6270	7930	9430	10800	8510	10400	9350	11400	12600	14400	12100	10400
YDR424C	DYN2	no	12000	11300	5780	6740	10400	9690	10600	10400	9540	10900	12500	13600	12200	7400
YDR425W	SNX41	no	8730	8380	6740	7180	3860	4880	5160	4880	4390	5020	10100	10500	7140	6990
YDR426C	YDR426C	no	3650	3180	2160	1330	2670	2360	1730	2290	2680	3390	7340	7290	3940	5730
YDR427W	RPN9	no	8730	8210	8840	6300	6330	6710	9310	8720	7610	8230	10700	10700	5560	5980
YDR428C	YDR428C	no	11300	11300	9120	8350	7860	6380	9660	7910	9450	6710	14100	13700	9640	8180
YDR429C	TIF35	no	10100	9860	7740	7690	17400	9460	12300	11900	17100	10100	14800	13600	12500	9620
YDR430C	CYM1	no	9240	9300	7240	7990	5350	7120	6450	6180	6740	8470	12400	13900	8460	8710
YDR431W	YDR431W	no	6960	5790	7010	5250	1680	2280	4710	3410	4200	3000	9080	8960	3300	6270
YDR432W	NPL3	no	8610	8390	7550	9920	37500	29500	17600	24000	28200	25700	18600	17000	16300	14300
YDR433W	YDR433W	no	6940	6660	5800	6700	12700	11700	12900	16500	13600	12600	17500	16000	11500	5990
YDR434W	GPI17	no	10200	10200	8290	7670	4310	4890	6740	5500	5670	5840	11500	12500	7560	8450
YDR435C	PPM1	no	10300	10600	5990	7740	5070	7830	5370	5130	6120	8460	11900	11600	12000	10400
YDR436W	PPZ2	no	8670	10800	6350	7660	6490	9720	5450	5840	7110	7560	13100	13700	13600	10700
YDR437W	GPI19	no	11100	10800	6460	7860	11200	9570	7310	8080	9230	8330	16300	16500	15000	9170
YDR438W	YDR438W	no	10100	10500	6900	7310	7540	6720	7820	7690	7960	5810	12100	12400	9670	9290
YDR439W	LRS4	no	11100	11100	9100	7820	5540	5530	6920	6110	6790	5060	11100	10600	9500	7550
YDR440W	DOT1	no	10100	10300	7880	7330	6130	4310	6540	4460	6890	3950	12200	11900	8190	8010
YDR441C	APT2	no	10200	10500	8660	7710	18100	7360	11000	9220	17600	6250	16400	11700	12200	10100
YDR442W	YDR442W	no	9000	6640	4130	7190	3810	4920	3820	3740	5080	4520	13000	16900	9210	8860
YDR443C	SSN2	no	9130	9680	7560	7750	4020	5300	5240	4600	4920	4650	11500	11700	9020	8650
YDR444W	YDR444W	no	9100	8890	6680	7150	5270	5120	6270	5500	6530	4640	12800	12400	6410	8910
YDR445C	YDR445C	no	7560	6310	13300	15600	4180	4260	10900	12700	8770	5900	15400	19300	5790	9350
YDR446W	ECM11	no	9000	8240	7330	6970	3090	2120	6190	4080	6280	2380	13100	10900	3530	5990
YDR447C	RPS17B	no	11000	7840	12300	7320	34000	6710	30200	27900	32300	5140	17700	11200	12800	8310
YDR448W	ADA2	no	9390	9220	8430	8640	11600	8230	8870	10400	11600	6690	15500	12700	11300	9950
YDR449C	UTP6	no	9780	8810	9320	6720	8180	3000	10400	8310	10200	3050	11700	10800	6320	6880
YDR450W	RPS18A	no	12100	10500	11600	8630	41200	12000	28800	27800	35100	8650	18600	11500	13900	9370
YDR451C	YHP1	no	9940	9440	7170	7530	15100	9700	10400	17500	14600	11800	16000	14600	15300	9760
YDR452W	PPN1	no	9890	10400	7910	7590	7460	8950	8170	9840	7710	11400	11900	12800	9060	8650
YDR453C	TSA2	no	8760	7130	5850	6450	4990	6060	5450	6400	6510	8730	11000	9290	10000	7580
YDR454C	GUK1	no	10100	9680	7240	8290	10300	7440	8940	8770	9960	8140	14100	13100	9400	10300
YDR455C	YDR455C	no	14100	12200	9760	8360	6210	4620	7970	6030	7580	4790	12300	12200	8440	7730
YDR456W	NHX1	no	9280	9010	7650	7800	5270	6270	6010	5940	6490	5830	11900	11400	7010	8800
YDR457W	TOM1	no	9360	9240	7710	7280	5380	5580	6540	5810	6570	5070	11700	11600	7440	8080
YDR458C	YDR458C	no	8590	8720	8390	5960	3770	4370	5990	5090	5170	4620	9240	10200	5290	7340
YDR459C	PFA5	no	11000	11200	6470	7700	8030	7990	7070	7370	8090	7050	12900	12600	11300	9140
YDR460W	TFB3	no	10900	12100	9240	7350	9600	8610	9630	16000	9430	7780	12700	13100	10500	8900
YDR461C-A	YDR461C-A	no	7230	10500	3900	6950	34100	15200	14000	49800	19000	21400	18500	14800	20600	14400
YDR461W	MFA1	no	8830	10000	9370	6730	17300	10400	18100	50700	15400	18700	12600	13900	14000	11000
YDR462W	MRPL28	no	8830	10600	6110	9970	15200	16300	8850	12900	12800	15900	15000	16400	18600	14900
YDR463W	STP1	no	9290	10100	7180	8580	11300	10300	8680	8890	10900	11000	13400	14200	13100	11200
YDR464W	SPP41	no	8680	9210	6510	7290	5100	4550	5680	4890	6590	4910	11800	10900	7460	9280
YDR465C	RMT2	no	9850	10800	7960	7500	10600	3920	9000	6850	10600	4410	14000	11800	11700	9770
YDR466W	PKH3	no	8490	8940	6990	7410	6400	7670	6370	7440	7530	8080	13100	13000	9150	8090
YDR467C	YDR467C	no	9920	7490	7060	6060	4410	5270	9120	8020	7270	6730	10100	10700	1930	4400
YDR468C	TLG1	no	12400	12200	9930	7210	8610	9540	9290	8690	9120	8370	11300	13500	9440	10200
YDR469W	SDC1	no	9470	10900	10700	6080	6950	6570	7580	6710	7760	6620	11500	11300	9500	7760
YDR470C	UGO1	no	9430	9970	9570	7670	5250	6180	6590	6310	6330	6670	12800	11200	9160	8490
YDR471W	RPL27B	no	12000	10200	9690	7980	51200	14400	29000	35700	40800	10700	21000	13300	14200	10000
YDR472W	TRS31	no	10100	10500	8100	7630	11200	8700	10700	10800	10900	9790	14800	12800	11400	10200
YDR473C	PRP3	no	9260	9520	7230	6360	3740	4400	5880	4930	5000	5460	11400	10800	6710	7490
YDR475C	JIP4	no	9790	10100	6330	7640	8890	11100	6860	8880	8800	10000	13300	12400	13400	11100
YDR476C	YDR476C	no	7610	10400	3840	10100	28300	35400	8470	15500	16800	27100	16600	18000	27900	17500
YDR477W	SNF1	no	8830	9640	6800	7290	7700	9130	6710	7410	8330	9660	19300	21700	10100	9400
YDR478W	SNM1	no	10200	10100	5880	5850	5930	6180	6450	5920	7410	6950	10900	11200	6630	7450
YDR479C	PEX29	no	9580	9650	6890	7690	8990	10100	8110	8300	9250	11400	13600	13700	9830	9160
YDR480W	DIG2	no	9920	11500	5530	7670	8830	8870	8210	8490	8020	9220	12800	12800	10400	9340
YDR481C	PHO8	no	9640	10400	6470	8090	21000	14600	12800	15000	13100	14500	15400	14500	16300	11500
YDR482C	CWC21	no	7460	11700	2930	7020	12700	9370	5520	7030	10200	8730	15400	13100	20000	12000
YDR483W	KRE2	no	10300	9830	6430	7720	11000	9810	11000	11500	11500	10700	13000	10900	8430	8930
YDR484W	VPS52	no	9030	7780	8990	5750	2690	3370	5340	3960	4170	3650	9270	8870	4750	6320
YDR485C	VPS72	no	8660	9140	7270	6820	5140	5320	6010	5360	6230	5140	10700	10100	7600	8250
YDR486C	VPS60	no	9740	9690	5620	8020	9830	10600	8020	8300	10000	9290	11200	11500	11200	9630
YDR487C	RIB3	no	10000	11400	5850	8750	20000	13100	9890	11200	14900	13400	15000	12800	19600	12800
YDR488C	PAC11	no	6290	8850	3320	8150	8540	7790	4040	4770	8840	7480	14400	13100	18800	12700
YDR489W	SLD5	no	9800	11600	7670	7200	8140	7790	8660	7420	8360	8910	13100	14500	10600	9570
YDR490C	PKH1	no	8460	9410	5940	7620	7280	10100	5730	6540	7470	11000	12100	12900	11100	10200
YDR491C	YDR491C	no	9000	7820	6800	6120	3990	2740	4980	4820	5230	2940	10900	10500	4770	8060
YDR492W	IZH1	no	10100	10600	6110	7930	8770	4260	8910	12100	10700	6330	13900	10800	10400	9490
YDR493W	FMP36	no	10500	11100	8870	8150	10900	9950	9280	10400	8800	8680	14300	13800	9730	9470
YDR494W	RSM28	no	9530	8900	7560	7040	4640	5740	6860	6410	6080	7660	10400	11100	6580	7670
YDR495C	VPS3	no	8570	7940	8060	5840	2100	2600	4960	3610	3680	2910	8610	8930	3280	5780
YDR496C	PUF6	no	10400	9610	9050	6620	8780	2800	11500	8680	11100	3030	12900	10400	6620	6990
YDR497C	ITR1	no	10400	12400	7960	8990	26400	15200	15400	11800	19800	10700	17900	17100	17200	12900
YDR498C	SEC20	no	9550	10600	6410	8670	8600	10400	7650	8030	9700	8750	13200	13400	11400	10000
YDR499W	LCD1	no	9560	8970	9230	6750	5330	3870	7450	5910	7200	4260	11900	10900	6100	7600
YDR500C	RPL37B	no	10400	9780	12500	7420	35400	12100	27400	26300	33300	9940	18900	13400	13700	9990
YDR501W	PLM2	no	9680	10400	7170	7340	5470	4680	7430	5510	6540	7670	10600	12100	6750	8230
YDR502C	SAM2	no	10800	11900	9740	9130	33900	15000	24700	12600	21400	14900	15700	14000	16200	12000
YDR503C	LPP1	no	10900	11200	8080	8490	8790	9950	9770	8720	8550	7680	14400	12900	12400	9980
YDR504C	SPG3	no	6270	4490	5520	4420	560	1110	2970	2100	1910	2870	6650	7500	445	1210
YDR505C	PSP1	no	9450	9540	8410	8000	5070	9280	6010	5830	6040	10400	11100	13500	7750	8800
YDR506C	YDR506C	no	11000	10700	8120	8510	6740	6060	6480	5610	7610	6590	14300	15300	12700	9810
YDR507C	GIN4	no	10100	9830	6980	8080	7650	5450	8190	9520	7930	5650	12400	12500	8200	9190
YDR508C	GNP1	no	9770	12400	8430	10600	40100	45000	19800	27900	36400	25000	19700	22500	17200	15200
YDR509W	YDR509W	no	7180	5010	7010	6530	4000	6020	12100	13400	9740	9140	9850	16300	1120	3760
YDR510C-A	YDR510C-A	no	6010	4790	4350	7680	5540	9190	5700	9700	15300	15100	13400	18500	15800	21300
YDR510W	SMT3	no	10800	10800	32400	35900	14500	21500	12400	16800	67200	57000	18800	21900	65200	118000
YDR511W	ACN9	no	13100	11800	8000	7320	9860	17600	9260	11000	9220	21300	14100	17000	12700	9940
YDR512C	EMI1	no	9590	10100	5680	7330	5670	12100	5950	6990	6970	18000	13300	15900	9580	9740
YDR513W	GRX2	no	10400	11800	7900	14100	6480	27600	7870	9040	8160	51400	12100	19000	10700	13200
YDR514C	YDR514C	no	10500	11200	10100	8530	7940	8420	7830	6520	8870	15400	13800	13400	9850	10200
YDR515W	SLF1	no	8770	8350	9230	7200	3320	4120	5280	4500	4470	5490	9810	11100	4930	7470
YDR516C	EMI2	no	10700	13500	6130	14000	6690	48200	6270	5770	7870	95500	14400	23700	18200	24300
YDR517W	GRH1	no	8370	10300	5150	9250	13400	19200	6970	9400	11300	24400	16500	16100	17200	15200
YDR518W	EUG1	no	10300	10800	8180	7960	4290	5740	6000	5270	5600	9940	11600	11900	9230	9110
YDR519W	FPR2	no	8360	9000	8130	7950	8790	9250	7780	8120	8800	8130	13100	14000	7990	8450
YDR520C	YDR520C	no	8710	8540	8030	6790	4550	4590	6230	5880	5830	5590	10900	10700	4880	6350
YDR521W	YDR521W	no	8600	7020	8780	5980	1790	2350	4880	4100	4000	2600	8080	8480	3830	4730
YDR522C	SPS2	no	8720	7660	8010	6280	1950	2320	4650	3090	3250	2810	9150	9700	3930	6870
YDR523C	SPS1	no	9590	9080	6900	7220	2690	3080	4330	3020	3980	4680	10400	10800	6510	7800
YDR524C	AGE1	no	9580	9010	8410	7510	7850	5650	8740	8140	9330	7010	12200	9800	7470	7480
YDR524C-A	YDR524C-A	no	7810	4210	7140	2810	5670	5310	19000	18800	14000	14900	13700	18900	2900	5220
YDR524C-B	YDR524C-B	no	7930	8050	7670	11600	303000	134000	60400	119000	152000	126000	26700	30000	53600	39900
YDR524W-C	YDR524W-C	no	7660	4750	19000	6110	5040	4060	24600	27200	20800	26700	17900	20400	1880	6630
YDR525W	API2	no	4940	3170	2210	2010	2220	1700	2600	3810	5890	3430	13500	15000	6370	7920
YDR525W-A	SNA2	no	8650	8040	7510	7400	11300	12500	9190	10000	11400	14100	15600	14500	13900	10000
YDR526C	YDR526C	no	9650	9720	6190	8080	20000	16100	15100	15500	17200	18000	14000	19000	9710	11800
YDR527W	RBA50	no	11500	10000	8220	7990	15300	5850	12200	12500	16000	7130	16200	13700	12300	8660
YDR528W	HLR1	no	9180	9770	8360	7350	10400	7490	10300	16000	11200	10400	12800	13900	7460	9110
YDR529C	QCR7	no	10500	11200	7160	9900	12700	22300	11000	12700	11600	28000	15700	16000	10100	14100
YDR530C	APA2	no	10400	12000	7480	9160	9410	16800	7420	7800	8970	17700	13900	18100	15500	13200
YDR531W	YDR531W	no	8510	8730	8210	6860	5260	7460	6220	6210	7040	8600	11100	13900	7740	8500
YDR532C	YDR532C	no	9130	8330	9610	5290	2390	3370	4910	3680	4070	4150	8950	9240	3740	5840
YDR533C	HSP31	no	8640	9680	5980	8010	5530	9020	5570	6610	7080	17600	12900	16100	8290	10500
YDR534C	FIT1	no	7130	7980	5390	9630	5310	26800	4350	3980	5060	5270	12900	19100	14300	10300
YDR537C	YDR537C	no	11100	7750	11500	7340	3580	4210	7130	5660	5600	6090	9880	12100	7940	6100
YDR538W	PAD1	no	11000	8580	5650	7360	8380	7470	8060	6720	9660	6410	10300	12400	11300	10500
YDR539W	YDR539W	no	9980	9090	7310	8050	6400	7380	6340	6030	7240	6940	13300	13200	9360	9430
YDR540C	YDR540C	no	7290	7110	5960	5460	2290	3620	4240	2840	3350	3570	11000	12000	4910	5450
YDR541C	YDR541C	no	9650	9240	6210	7250	3920	4430	5310	4320	5950	4280	11700	10900	7920	8050
YDR543C	YDR543C	no	5090	5130	7000	10700	1830	2370	3980	2790	2910	2130	15200	12300	6320	6930
YEL001C	YEL001C	no	9890	10600	9160	9470	7950	8360	7760	9630	8870	7510	18200	14400	9790	9590
YEL002C	WBP1	no	11900	10100	9930	7740	7590	7470	8260	8730	8400	6940	16000	12500	9870	8660
YEL003W	GIM4	no	10200	10100	11700	6860	4450	3790	7080	6130	6960	5870	9920	10300	5670	6340
YEL004W	YEA4	no	11500	9590	11000	7610	3090	4390	6320	5060	5560	5200	12900	12300	5630	6900
YEL005C	VAB2	no	11100	11600	9120	8190	4120	5570	6270	5790	6100	5870	15000	13700	7400	9550
YEL006W	YEA6	no	10700	11400	10500	8520	9260	9490	9180	9260	10500	7930	16000	15100	11400	10600
YEL007W	YEL007W	no	9520	10400	9770	8710	21600	16600	14300	16200	19300	16000	19000	15900	13100	12200
YEL008W	YEL008W	no	10400	7070	4030	6560	15800	10100	7640	9150	19300	9950	18000	12500	14500	10900
YEL009C	GCN4	no	15000	12600	17100	10300	90200	34100	55800	48500	71300	21900	24100	17300	21400	15100
YEL009C-A	YEL009C-A	no	9650	6410	6340	6490	2220	2490	4800	3340	4640	2930	8700	7500	6730	6110
YEL010W	YEL010W	no	7990	8360	7840	6080	1120	1400	2690	1290	2150	2550	10400	8300	1520	4540
YEL011W	GLC3	no	11400	13100	8460	11000	7230	29600	7300	7350	7830	72600	15300	17300	14100	20500
YEL012W	UBC8	no	10800	11700	6890	9340	5170	10000	6170	6160	6050	16500	16700	16700	13700	11300
YEL013W	VAC8	no	10300	10400	7240	7810	6700	9260	7700	8180	8360	11200	13700	14100	9420	10600
YEL014C	YEL014C	no	10400	7900	10500	5820	6270	6110	8700	7750	7600	6480	11500	11100	4940	5840
YEL015W	EDC3	no	10100	11200	8860	8780	10100	9170	8680	8460	11300	8500	14300	14300	10600	10900
YEL016C	NPP2	no	10400	11200	7320	8310	8040	8750	6930	6560	8680	8640	15600	14400	12400	10200
YEL017C-A	PMP2	no	11100	10900	12300	9280	30100	20500	24700	27000	28500	26900	13900	13900	13400	12600
YEL017W	GTT3	no	9610	11100	6630	8470	9130	12500	6980	7870	10400	14300	14700	13800	14400	11900
YEL018C-A	YEL018C-A	no	14000	10500	10200	6380	5260	5530	6300	4870	6990	5230	13500	11300	13500	8160
YEL018W	EAF5	no	9620	10500	7780	7450	42500	19200	17200	21000	31600	24100	17700	16900	16300	12600
YEL019C	MMS21	no	9590	11400	7160	8400	5180	5680	6110	5130	6370	5890	14000	13000	9730	9680
YEL020C	YEL020C	no	8800	10800	6230	8600	6860	7420	5490	5770	7460	7500	16200	16500	14900	11300
YEL020C-B	YEL020C-B	no	14100	12700	10900	10400	16800	16300	16200	17800	20000	17700	15500	19400	9990	11600
YEL020W-A	TIM9	no	14900	13800	9260	11200	47600	40000	21700	30500	34700	32700	19000	19300	27500	18300
YEL022W	GEA2	no	9810	9470	8670	7470	4570	4850	6520	5560	5990	5510	11300	12300	6690	8130
YEL023C	YEL023C	no	10100	10200	8470	7920	3460	4510	5310	4730	4890	5100	11800	11400	6530	8160
YEL024W	RIP1	no	11000	11100	8250	10300	14500	23500	10700	15000	12700	27300	16800	18600	14800	14400
YEL025C	YEL025C	no	10300	10200	8310	8230	4860	6380	7090	6360	6330	6690	13400	12900	7160	8630
YEL026W	SNU13	no	13700	12700	12500	10500	50000	11900	31900	32700	37600	11300	24100	16400	16600	11600
YEL027W	CUP5	no	12200	14200	10300	11300	40500	30700	20100	28000	29900	25300	21600	23500	19800	18800
YEL028W	YEL028W	no	12900	15100	9320	11300	13900	11700	10500	10800	12500	11200	19300	16700	16900	13900
YEL029C	BUD16	no	11800	11300	10100	8480	5330	5360	7490	6570	7530	6070	15100	13300	8230	9400
YEL030C-A	YEL030C-A	no	10000	8790	11100	8010	1290	1720	3880	2800	2850	1590	15400	10900	2570	2670
YEL030W	ECM10	no	9780	10400	7050	7850	5490	6040	5670	5660	6940	5900	14100	13400	11500	10000
YEL031W	SPF1	no	11900	12100	9020	9160	11200	10600	10400	11000	11400	10200	15700	15500	12600	11600
YEL032W	MCM3	no	11000	11200	9620	8960	9680	10400	8630	8250	13200	10600	20100	19500	15400	15100
YEL033W	YEL033W	no	8220	7230	17200	15200	58500	54700	43200	69900	68100	73600	30900	45000	8560	21800
YEL034C-A	YEL034C-A	no	14400	15600	11700	18300	152000	134000	72400	98400	88400	96100	34200	49700	17600	30100
YEL036C	ANP1	no	9480	10600	6660	10300	18500	15800	9120	12300	18500	15400	19900	21300	20800	14500
YEL037C	RAD23	no	8400	9330	6410	8680	18600	14300	9110	11200	16500	13600	20200	18200	18200	14800
YEL038W	UTR4	no	8940	10500	6330	7490	9420	10800	6080	6440	10900	15000	18000	16100	18300	15200
YEL039C	CYC7	no	11700	12400	10300	11500	17900	29600	15600	19000	17700	110000	18300	17600	13400	25900
YEL040W	UTR2	no	13200	13300	11600	10400	92700	25900	42300	64400	58300	32700	27700	19300	23000	17900
YEL041W	YEL041W	no	10800	10500	7820	8840	4670	4820	6020	5220	5820	3990	14000	12700	9000	8590
YEL042W	GDA1	no	9930	10300	7000	8790	11900	7280	8840	8680	12400	5990	15400	15700	13900	12200
YEL043W	YEL043W	no	10400	12000	7960	8530	8950	9130	7880	8300	9960	8850	15300	14500	13300	11700
YEL044W	IES6	no	9180	8570	4340	7500	26800	14800	8940	12200	19600	12500	17500	16900	21800	15400
YEL045C	YEL045C	no	8850	8260	4120	7420	32700	17500	18400	23200	27700	13900	20200	18900	13600	14200
YEL046C	GLY1	no	11600	11700	9560	13000	170000	83100	60600	118000	85700	43100	35600	28100	35200	21100
YEL047C	YEL047C	no	10500	11300	7630	8550	10700	8540	8460	8700	11300	9450	16400	14400	16300	12500
YEL048C	YEL048C	no	11400	8910	8990	6800	4830	3070	8200	6560	6180	3470	10800	8570	5460	6920
YEL049W	PAU2	no	5680	6180	4100	8830	7650	4920	6660	6190	7360	3390	12400	10200	11000	8270
YEL050C	RML2	no	11100	11700	7280	8680	10700	11600	8130	9370	11500	10800	19700	17000	14100	11800
YEL050W-A	YEL050W-A	no	8920	7620	9620	7110	3660	3960	6820	6450	5000	6020	12800	9660	5040	7730
YEL051W	VMA8	no	14300	12600	9770	8550	12000	9580	13300	14000	12500	11500	15100	14400	11800	9590
YEL052W	AFG1	no	11200	12200	7420	8170	6650	9050	6340	6720	7840	7910	14800	14500	14500	12100
YEL053C	MAK10	no	10900	10100	10400	7690	4910	4600	6860	5280	6660	4720	13400	11900	7620	8160
YEL053W-A	YEL053W-A	no	9870	10400	13600	8030	14400	5560	24000	23700	23100	4490	15900	10900	7080	5180
YEL054C	RPL12A	no	10400	8250	18600	8290	52200	10500	34100	31800	39300	8080	15300	7680	11000	8410
YEL055C	POL5	no	11000	10100	9090	7040	7870	4660	9330	8430	10000	5420	12900	11000	7940	8650
YEL056W	HAT2	no	10400	10300	8340	7740	10600	9610	8380	8960	11300	9900	15100	14600	10600	10200
YEL057C	YEL057C	no	10500	8850	7830	5560	3830	4030	6040	4240	6380	5790	9470	11100	4810	7250
YEL058W	PCM1	no	10700	12200	6840	8970	16900	12200	8010	7190	14900	8640	17200	16400	21500	13500
YEL059C-A	SOM1	no	8280	8230	4270	6630	10300	8600	5260	5400	12400	6410	20500	15300	19500	13400
YEL059W	YEL059W	no	10100	11100	4900	8990	7190	6040	5040	3920	7860	5880	18000	13800	14000	12700
YEL060C	PRB1	no	7710	8760	5230	10000	14200	33700	7730	10200	12500	36000	16900	18300	15200	15800
YEL061C	CIN8	no	8960	9590	8260	7390	4750	4410	6140	4780	6300	4670	11600	12100	7000	8210
YEL062W	NPR2	no	9840	9660	8280	7560	4240	5260	6050	5010	5770	5340	11700	11600	8210	7960
YEL063C	CAN1	no	9470	9960	7430	8220	15400	10600	12900	13700	13100	9670	15900	14400	10700	11000
YEL064C	AVT2	no	9990	10200	8320	7420	4500	4740	6210	4590	5670	4070	12600	11900	7650	8460
YEL065W	SIT1	no	9510	10800	8350	7790	14400	5970	13800	9060	8650	4640	14700	12400	11000	10300
YEL066W	HPA3	no	9280	10500	5100	7880	12500	10700	6710	7320	10300	6950	17900	15900	22600	14600
YEL067C	YEL067C	no	12500	13400	5720	7350	7560	7540	6330	5390	7450	5430	14700	13400	17100	11900
YEL068C	YEL068C	no	11400	12100	7160	8960	6430	6290	5910	5460	8250	4860	15400	12800	14200	10600
YEL069C	HXT13	no	4990	5300	4290	6790	3800	4540	4120	3230	3930	3230	7490	7760	7160	6990
YEL070W	DSF1	no	3130	3380	3680	5820	2230	2830	3000	2270	2300	2000	5010	4780	6130	4730
YEL071W	DLD3	no	9890	10700	8620	8250	20500	52300	17200	16200	19900	9040	15200	13600	11400	10600
YEL072W	RMD6	no	10400	10300	10100	7670	6120	6830	8490	6280	7650	6350	13200	13400	7340	9160
YEL073C	YEL073C	no	10900	9790	8550	9030	4620	7470	6490	4170	5520	5270	12600	12200	10800	9420
YEL074W	YEL074W	no	5750	7020	4210	5210	3470	3390	3560	3790	4140	2500	10800	8780	5290	4690
YEL076C-A	YEL076C-A	no	12.6	20.7	8570	13000	12.2	15.3	11500	11700	21.6	8.39	211	165	25.9	42.9
YEL077C	YEL077C	no	1190	1740	7870	11800	1700	1690	8850	10000	1760	1460	2590	2270	2850	2280
YER001W	MNN1	no	10500	10500	10200	8520	14600	4910	12100	10700	12900	4780	17900	13200	9830	10100
YER002W	NOP16	no	10700	11700	9720	7690	11800	4940	12300	10300	14300	5160	15900	12600	9580	9230
YER003C	PMI40	no	11700	11100	8670	8470	7320	7600	8130	8110	7860	6970	14200	12800	10700	8410
YER004W	FMP52	no	9320	8950	5000	9560	15300	14300	6840	9460	15000	10400	16300	14600	19200	14400
YER005W	YND1	no	11700	11300	7800	9240	11600	9690	8750	9340	12200	8980	15700	14200	12200	11900
YER006C-A	YER006C-A	no	6590	4080	7750	2600	831	465	3530	1940	1800	660	8800	8290	813	2360
YER006W	NUG1	no	11900	11800	10100	8040	14700	4810	12300	9990	16500	5460	16700	13700	12800	11300
YER007C-A	TMA20	no	11500	11200	9910	8850	10000	7150	10400	9430	11500	7270	14300	14000	13300	10500
YER007W	PAC2	no	11600	9290	8430	7290	3290	3240	6490	5160	5380	3550	12000	9990	4750	6700
YER008C	SEC3	no	10100	10100	9460	7550	5300	5860	7020	6020	7070	5500	12800	12900	8090	8870
YER009W	NTF2	no	13900	12300	10100	7170	15300	9870	14200	11900	13900	9140	14300	13700	10500	9590
YER010C	YER010C	no	11500	11500	7800	9090	7900	7950	7040	6900	9560	7120	16500	14400	13300	10700
YER011W	TIR1	no	8030	8790	5780	8370	5180	5350	4860	4700	6760	4880	13200	12900	18400	11600
YER012W	PRE1	no	13500	12000	9170	10200	18600	21500	17500	20300	16600	19500	17000	16000	11400	12400
YER013W	PRP22	no	9950	10300	7890	8240	4710	5330	6090	5600	6160	5910	13000	13200	8870	9360
YER014C-A	BUD25	no	9950	8640	5480	7060	3750	3750	4260	4040	4840	2730	11700	8790	8740	6610
YER014W	HEM14	no	11000	10500	7450	8220	3880	5020	5280	4180	4780	4580	13000	13400	9560	9310
YER015W	FAA2	no	11200	10300	8650	7590	3530	4140	5520	4240	4930	4210	12500	12600	7490	7670
YER016W	BIM1	no	10500	10800	7410	8520	9210	8630	7130	8340	9720	8520	13500	12400	12800	11600
YER017C	AFG3	no	9200	10300	6330	8620	9750	11100	7330	9530	10100	12600	15500	16400	13000	11700
YER018C	SPC25	no	6000	8130	2310	7500	26300	18800	4510	9600	18600	13400	17500	15900	23600	13800
YER019C-A	SBH2	no	11100	10700	7600	10900	35700	27200	18400	24300	28900	28300	17500	21200	20500	17600
YER019W	ISC1	no	8810	10400	4280	8630	27500	22600	8550	14500	22200	22600	19400	18800	22700	16400
YER020W	GPA2	no	8040	10400	4030	9360	12900	22300	6060	8220	11300	29500	15700	18800	19100	16100
YER021W	RPN3	no	10600	9300	9030	8790	7590	9770	9920	10200	9790	12400	13300	13600	6700	8070
YER022W	SRB4	no	10300	10500	8230	7350	4040	4850	6370	5100	5080	4800	11800	11800	7860	8280
YER023W	PRO3	no	10400	15400	5600	9440	14900	15800	8610	10800	12600	12500	16100	15100	18800	15400
YER024W	YAT2	no	11500	11800	7120	7950	9590	8820	8230	7360	9740	6950	14200	13000	14400	10800
YER025W	GCD11	no	10500	11200	9100	9570	21900	10700	13700	14800	19900	10300	17000	15300	16700	12000
YER026C	CHO1	no	9510	10200	8220	7690	10700	11800	10400	11300	10400	12300	14900	15300	11400	9610
YER027C	GAL83	no	10100	11500	6830	8860	8440	10100	6620	6640	8600	9500	17100	14000	17700	10900
YER028C	MIG3	no	10200	10200	7060	8550	7630	5260	6820	5280	8160	6770	14700	14400	12400	9900
YER029C	SMB1	no	7450	9160	6410	8090	7390	6830	6610	6080	9120	6670	14800	14800	11200	12200
YER030W	YER030W	no	11700	11900	7230	7520	5960	6610	8030	5900	8320	8120	13700	10500	8190	9500
YER031C	YPT31	no	10100	11200	6780	7950	12200	11000	8680	8680	11400	11000	13900	12900	13700	11300
YER032W	FIR1	no	10100	10500	8150	7920	5340	5240	6660	5700	6980	5980	12200	12800	7460	8780
YER033C	ZRG8	no	9680	10100	7420	7820	3690	4860	5060	4040	5000	5850	11600	11700	9060	9090
YER034W	YER034W	no	8000	8610	4460	8080	10900	14200	5720	7840	9870	19600	14300	18200	15600	12500
YER035W	EDC2	no	6760	7560	4750	8660	26500	45100	9470	21000	21800	57800	15500	21900	20300	21100
YER036C	ARB1	no	10500	11200	8280	8960	25800	15900	17200	18300	24100	19200	17200	16300	14000	12400
YER037W	PHM8	no	9870	10500	8700	10700	8340	15400	9230	8000	7840	38200	11900	14900	8700	11700
YER038C	KRE29	no	9750	8330	7820	7030	3090	3740	5650	4250	4550	7820	9700	9190	5030	6380
YER038W-A	YER038W-A	no	11300	10100	15400	9300	2980	3510	5630	5360	4380	5050	12700	13600	4210	6080
YER039C	HVG1	no	10000	10900	6250	7650	11000	12200	8380	11700	9870	9230	13700	16600	15300	10100
YER039C-A	YER039C-A	no	11800	12100	7250	7670	11300	12700	8670	11500	11800	11200	13300	12900	16400	15500
YER040W	GLN3	no	8780	10500	6490	8240	8390	7980	6660	7090	7740	8430	13400	13900	12400	10900
YER041W	YEN1	no	9240	9570	7150	6740	4270	5030	5650	4530	5160	4650	11400	10900	7450	8350
YER042W	MXR1	no	9860	9580	8950	7920	7550	4890	11800	7510	10300	4920	13300	11100	7980	7810
YER043C	SAH1	no	11200	11500	8240	9610	53200	21600	25300	27900	35600	16300	20100	15700	21300	13900
YER044C	ERG28	no	11600	12000	10700	10100	10700	15300	14200	15300	11200	16400	14200	15500	10100	11000
YER044C-A	MEI4	no	9570	7630	8060	6210	2790	2610	6030	4290	4400	3080	8510	9110	3310	6380
YER045C	ACA1	no	9240	10500	6730	8250	8020	5460	6650	4860	8200	5520	12600	13400	11500	11000
YER046W	SPO73	no	11600	11100	8680	7920	7770	7540	7610	5710	8780	8330	13600	12200	13200	9470
YER046W-A	YER046W-A	no	4090	3960	5730	1490	1990	1800	2200	1850	2990	4890	7170	10700	3900	1910
YER047C	SAP1	no	9230	10300	7110	7870	6100	7380	6280	5840	7070	7330	13000	12400	9610	9830
YER048C	CAJ1	no	10400	10100	5760	7860	6150	7400	6510	5580	7530	6810	11500	11500	10000	9160
YER048W-A	ISD11	no	12100	9610	6780	7100	7020	7120	9660	10000	8360	9310	10300	13500	5970	6130
YER049W	TPA1	no	10400	10400	8380	7810	11000	5410	9980	9510	11300	5690	12300	12200	9820	10100
YER050C	RSM18	no	11300	9720	7860	7340	5910	6840	8080	6680	6540	7260	11400	10900	6850	7220
YER051W	YER051W	no	10100	9940	7550	6870	4220	4870	6270	5250	5650	5470	11700	11200	6830	8300
YER052C	HOM3	no	10800	10800	9390	7940	17800	9510	17300	15500	12900	7790	15400	13200	10800	11000
YER053C	PIC2	no	11200	13300	7070	13000	7110	48800	6970	7770	8200	73500	14800	21200	13900	19900
YER054C	GIP2	no	9360	8840	7190	8120	4810	15200	4640	3900	6670	20400	12200	16900	8350	9490
YER055C	HIS1	no	11100	12300	9080	9320	39900	24200	25800	25600	24500	15700	16700	13400	15600	12600
YER056C	FCY2	no	10100	9540	10000	8650	65900	25200	32900	34500	47900	8880	23600	17300	16200	11900
YER056C-A	RPL34A	no	10900	8590	12300	7300	36000	10900	27100	26300	30300	6780	16300	12000	9560	8670
YER057C	HMF1	no	13100	13700	10300	8930	16800	11100	12600	12500	14400	9300	14100	14300	13400	12400
YER058W	PET117	no	10000	12700	6640	10100	8000	9900	7610	7450	8080	10800	12100	15800	15900	12600
YER059W	PCL6	no	10500	11300	8340	8290	7040	9530	7990	7510	8330	8670	14300	14800	9710	11600
YER060W	FCY21	no	9140	11000	6380	8910	13700	9480	8880	8270	11800	7530	15500	15400	13900	12600
YER060W-A	FCY22	no	7560	9150	6850	8330	6540	6390	7540	6370	6890	4960	12500	13800	10700	9930
YER061C	CEM1	no	11800	13300	7180	9980	7670	18200	7090	5380	8040	10100	15400	24100	13000	11600
YER063W	THO1	no	11200	9730	9090	11300	16000	43700	12300	16200	18300	29400	13800	29100	10000	11400
YER064C	YER064C	no	10700	10700	8130	9810	29300	30100	19800	26200	25200	21400	17400	20800	11900	12200
YER065C	ICL1	no	11700	12400	7990	9730	24600	18400	14200	22800	18100	15600	19700	17700	18700	14700
YER066C-A	YER066C-A	no	9470	9040	8650	7760	1920	7270	4400	3300	3880	14700	11400	13200	5280	11500
YER066W	YER066W	no	8760	9760	7510	9110	4550	6520	6080	5240	5850	5610	11000	10900	11100	7190
YER067C-A	YER067C-A	no	13900	15000	11500	13200	4660	49200	7890	7180	8430	86900	14000	20500	11000	17700
YER067W	YER067W	no	12400	11700	5120	9250	4280	53500	6240	4690	6920	72700	8940	13100	6290	18300
YER068C-A	YER068C-A	no	10200	8180	8150	3470	3430	3030	5500	4890	3400	3370	9470	7270	5490	5230
YER068W	MOT2	no	9820	10700	7910	9310	15300	12300	12900	13000	12200	11400	14800	15800	12100	11800
YER069W	ARG5	no	9570	10500	8130	8390	12100	7140	11800	12000	8440	5590	14200	13400	12000	10800
YER070W	RNR1	no	11700	11800	10100	8830	47500	15700	25800	33400	38200	15300	18600	15700	16100	13000
YER071C	YER071C	no	10400	8350	8190	6540	6450	4750	11600	9660	8200	5040	11400	8790	5030	6530
YER072W	VTC1	no	13100	12800	10300	11200	114000	77300	49100	57400	52000	29000	24400	22700	25400	15600
YER073W	ALD5	no	10800	10700	9430	9950	79400	23800	45700	57700	22500	11400	23800	18600	16400	13000
YER074W	RPS24A	no	8780	7200	11800	7780	29100	8190	26700	25300	25500	4560	13800	9510	9010	5810
YER074W-A	YOS1	no	10600	8810	8310	6380	4600	5130	7110	6160	6490	4900	10400	11800	5990	6890
YER075C	PTP3	no	10000	10600	8510	7960	7420	9730	6660	5500	9820	6110	13900	15600	11000	9810
YER076C	YER076C	no	10800	13400	6790	10200	9580	11900	6740	6600	10100	8580	18300	20800	20200	12900
YER076W-A	YER076W-A	no	11200	8440	8400	5380	2310	3230	6150	4580	3930	4050	11700	12100	2120	6320
YER077C	YER077C	no	10000	9410	8360	7890	5070	4860	6410	5580	6610	5700	11300	13000	8360	8660
YER078C	YER078C	no	11700	11400	8900	8350	6060	7080	7100	6210	7600	7860	13200	13500	10400	9200
YER078W-A	YER078W-A	no	8230	7310	5240	3260	1940	2290	2670	2580	2990	4790	8660	6700	5310	5450
YER079C-A	YER079C-A	no	11100	10500	10300	9920	9740	15800	6820	7890	9540	19900	13000	14400	19300	13300
YER079W	YER079W	no	11500	13500	9780	9170	5310	12800	6450	7480	5820	15800	15500	16500	10600	12600
YER080W	FMP29	no	10400	9990	9350	7310	4070	6160	6560	6630	5920	7440	12300	12900	6810	8660
YER081W	SER3	no	12500	11900	10700	11500	28200	27100	21100	22500	27500	35200	16100	18100	16900	16100
YER082C	UTP7	no	10100	10500	7730	8360	13100	5380	9890	8450	12800	6540	15300	13300	13300	10300
YER083C	GET2	no	8710	10200	6080	11400	17200	16200	8180	10500	24600	32800	18600	16500	34600	401000
YER084W	YER084W	no	8090	9070	4870	7620	5620	5990	3670	3600	6470	5220	14300	14800	13600	11900
YER084W-A	YER084W-A	no	6460	6870	8040	7740	1560	2670	4740	3190	2560	2320	14400	14900	5630	7110
YER085C	YER085C	no	11200	7400	7530	7170	1250	1590	4310	2410	3560	3220	10600	12900	1610	7180
YER086W	ILV1	no	11500	12400	8180	8430	13400	7810	10700	10700	11500	7660	15600	14300	13200	9840
YER087C-A	YER087C-A	no	10900	12700	9840	7170	8840	10200	11600	11000	12000	8770	13900	15900	5340	8430
YER087C-B	SBH1	no	10100	10800	8950	8980	8930	10600	8600	9530	10600	11800	13300	14600	10000	8000
YER087W	YER087W	no	10400	10900	7670	7190	4120	5460	5840	4530	5410	4930	13900	13200	8940	9330
YER088C	DOT6	no	10000	13500	7340	10200	18200	21400	9440	9910	17600	34000	17600	18300	17800	17200
YER088C-A	YER088C-A	no	7590	9410	5870	6070	35900	24500	10200	12900	29600	21500	25500	16500	19600	12400
YER089C	PTC2	no	8990	10600	6000	9880	24500	20600	10100	11900	19600	27100	18700	16800	21600	15800
YER090W	TRP2	no	11500	11000	9100	8750	7990	6480	9980	8560	8070	7800	14900	13600	10400	10000
YER091C	MET6	no	11900	12300	10600	8320	49900	7650	49400	24300	22200	6230	16400	12700	14700	12100
YER091C-A	YER091C-A	no	8200	8490	2090	4600	2100	2470	2700	1880	4380	2840	10400	7020	8460	7080
YER092W	IES5	no	14300	14100	9300	10600	16300	17000	14900	14900	15300	13500	16400	17600	16200	12200
YER093C	TSC11	no	10200	10200	7750	8030	5040	5260	6410	5780	6240	5100	11800	12300	8240	8680
YER093C-A	YER093C-A	no	9460	9760	5260	8200	9240	10400	7870	8550	9360	9640	13700	13400	13400	10200
YER094C	PUP3	no	9710	11900	6490	9870	22400	26600	9880	15500	16900	20500	18200	16200	23200	16700
YER095W	RAD51	no	9400	12000	6240	9490	15400	16800	8220	9700	14500	17400	18000	16900	22400	16900
YER096W	SHC1	no	10200	10900	6240	7960	3240	4050	5040	3370	4750	4640	12400	14200	9740	9250
YER097W	YER097W	no	9500	7750	7970	10800	2670	3450	4940	4640	5250	6010	15000	18900	7040	10300
YER098W	UBP9	no	10600	10400	7990	8850	3730	4620	5980	3800	5210	4730	12000	13800	7540	8570
YER099C	PRS2	no	11000	12300	5870	8310	11800	8380	8770	8480	11500	7730	15400	13800	15600	11500
YER100W	UBC6	no	10000	11100	7860	7460	7330	7780	7250	7580	8680	8550	13700	12300	9760	10900
YER101C	AST2	no	11000	12000	7570	7930	4760	5590	5860	4910	6290	5920	14200	12700	9110	9820
YER102W	RPS8B	no	3660	3060	10600	8760	13800	2510	34700	21600	12900	1470	7930	4420	3370	3470
YER103W	SSA4	no	9630	11400	6770	10200	6340	11700	5850	7460	7050	22300	14400	14300	14200	13700
YER104W	RTT105	no	10400	12100	7700	7570	7190	7020	6950	6370	7770	8390	13900	12500	13800	8880
YER105C	NUP157	no	9730	9200	8970	7490	5760	5590	7460	6750	7210	6100	12600	13300	6850	8460
YER106W	MAM1	no	8410	8560	8400	5910	1360	1790	3950	2350	2950	2020	8550	8870	2870	5010
YER107C	GLE2	no	9860	11500	7080	9790	12400	9880	8690	9040	11600	7820	18700	15300	15600	12200
YER107W-A	YER107W-A	no	8780	8700	10700	7490	5280	4880	7960	6050	7700	4640	11100	10700	6410	9700
YER109C	FLO8	no	9100	10100	6560	8060	7220	6190	6290	6570	7510	5320	14100	12000	10400	9930
YER110C	KAP123	no	10500	10700	8170	8060	14200	4230	11500	9490	14500	4700	15000	12400	12900	9970
YER111C	SWI4	no	8840	9120	7890	6840	3400	3660	5410	3910	5050	4050	10000	10300	5780	6310
YER112W	LSM4	no	9060	8290	8980	7760	7260	6620	7570	7390	8280	7220	12100	11900	5480	9340
YER113C	YER113C	no	10200	10600	8150	8100	6930	5730	7800	7160	7750	5610	13600	11800	9660	9350
YER114C	BOI2	no	9240	10600	5930	7910	7830	5850	6710	6490	8130	5550	14800	13200	10200	10200
YER115C	SPR6	no	8370	9000	7330	7440	9830	7130	6780	7620	10400	7540	15400	15400	11300	10600
YER116C	SLX8	no	10100	11100	6270	8210	10900	8820	8260	7900	10900	9470	13900	14000	16600	12700
YER117W	RPL23B	no	11100	10200	12600	9060	49200	13100	33900	34800	42100	8430	19100	11600	14300	9850
YER118C	SHO1	no	10500	13300	7750	7580	10200	6590	9000	9490	10800	5980	16100	12800	12800	10400
YER119C	AVT6	no	8520	11200	4930	8960	11300	14900	6360	9620	10700	13700	17200	16300	19000	14200
YER119C-A	YER119C-A	no	12600	15900	5070	5640	9470	8670	6160	6560	8970	7530	16400	11300	9620	8410
YER120W	SCS2	no	8670	9520	5740	8510	16700	14500	8960	12600	15600	14500	16700	16400	16500	16500
YER121W	YER121W	no	10400	10600	5750	7740	7240	6530	8420	7340	9950	7210	13300	13200	13100	9560
YER122C	GLO3	no	10700	10200	9410	8270	10900	8920	10300	10400	12300	8300	14000	12000	9800	9970
YER123W	YCK3	no	10300	11200	8210	8620	7040	6860	7540	7510	8190	8190	12200	12100	8410	9240
YER124C	DSE1	no	11800	10200	9290	8570	16400	12600	18800	26200	20100	25200	14000	17100	8010	10200
YER125W	RSP5	no	10200	11100	7630	8980	11500	13700	8410	9400	11800	14100	15900	16100	13000	11600
YER126C	NSA2	no	11400	12800	9750	8760	17600	4680	14800	13100	17400	4280	15500	12600	11600	10600
YER127W	LCP5	no	10800	11300	8230	8950	17000	5200	11200	11000	17300	4240	16700	12500	16100	12800
YER128W	YER128W	no	10400	11700	9310	7160	7930	6000	8330	7870	8320	5830	15000	13400	11700	11900
YER129W	SAK1	no	9240	9930	6560	7680	6980	6290	7000	6490	7780	5800	12800	11700	9770	8700
YER130C	YER130C	no	10900	11100	7910	8090	8020	8560	8650	10800	8850	14900	12300	12800	8420	9170
YER131W	RPS26B	no	11400	9340	10400	10200	81900	16300	38100	46700	60200	11000	26900	12400	25700	12200
YER132C	PMD1	no	9740	10200	8110	7840	8160	5770	7960	6830	9020	5670	14200	13200	10100	9930
YER133W	GLC7	no	9660	8900	8980	7250	9150	11000	10500	10300	10800	14300	13500	13800	5770	8800
YER133W-A	YER133W-A	no	10600	9240	8850	6550	4720	6030	6410	5280	5440	7780	10300	10900	5420	8120
YER134C	YER134C	no	9470	10900	4600	9760	7660	10400	6900	7180	9340	8510	15800	15300	15800	11600
YER135C	YER135C	no	12200	10100	12700	6400	3140	4620	6380	4420	5000	5150	11400	10000	5050	4950
YER136W	GDI1	no	11900	11700	8320	7850	7950	11400	9230	10200	8100	11400	14600	14900	9640	9400
YER137C	YER137C	no	9360	8560	5530	7490	7460	6480	6660	7630	8120	7070	19100	15100	9840	8580
YER137W-A	YER137W-A	no	14100	10800	11100	7890	2800	2190	7420	4170	4180	3490	19700	19300	5820	7060
YER138W-A	YER138W-A	no	930	980	8890	6000	1310	1350	9160	8890	1380	2570	4360	4030	55.7	680
YER139C	YER139C	no	11500	10800	9860	7380	3830	5520	6960	7840	5100	4790	10500	11200	6130	6960
YER140W	YER140W	no	9880	9990	7830	7360	5800	5500	6800	6470	6830	5980	12400	12400	8830	9290
YER141W	COX15	no	9680	10100	7420	9870	8350	16800	7590	12000	8270	22000	14400	15300	10200	12500
YER142C	MAG1	no	9180	7910	7140	6830	2620	4750	4840	5040	4130	6150	9220	10900	4700	7150
YER143W	DDI1	no	9530	10400	7060	7870	8950	11600	7050	8420	8900	13200	14200	15300	13400	11500
YER144C	UBP5	no	9340	10600	7180	8270	7230	9610	6550	6980	7950	13400	13700	13500	10600	10700
YER145C	FTR1	no	9880	12500	7000	8580	41800	18500	20000	39600	20600	22300	17300	15100	17600	13800
YER145C-A	YER145C-A	no	6730	6220	3960	7600	11400	7110	7880	9480	9890	10200	9460	9350	4860	6920
YER146W	LSM5	no	8950	5960	4830	7070	12200	8130	7880	11800	10800	11400	11600	11800	8900	6020
YER147C	SCC4	no	9170	10300	5570	8510	12200	9320	5980	7360	10700	11900	14800	14200	16200	11900
YER147C-A	YER147C-A	no	8020	8460	7300	5720	4600	4430	9450	7040	5830	8000	8230	9350	3880	6690
YER148W	SPT15	no	9620	10400	8200	7500	9130	7330	10600	9960	11000	11300	13000	11800	7280	8400
YER148W-A	YER148W-A	no	4520	3600	2410	2660	9490	6630	6580	6420	7260	12900	11700	7660	3060	4600
YER149C	PEA2	no	11400	12200	7860	8320	5570	6820	6620	5380	6470	12500	13200	13900	9050	9060
YER150W	SPI1	no	9790	15600	6940	19400	10200	86800	6330	5400	11100	168000	15600	29900	22000	42200
YER151C	UBP3	no	8730	10400	6630	8160	8190	7870	6990	6880	9160	7000	13800	13300	11100	10100
YER152C	YER152C	no	7230	10000	4340	8410	16500	13800	5650	8300	15100	9390	18800	16700	24000	15300
YER152W-A	YER152W-A	no	7010	9160	5490	8180	10400	9090	4060	6570	9210	8560	11300	11600	14200	15400
YER153C	PET122	no	5130	7760	2080	8700	15700	13700	3720	7150	13800	8660	16100	15200	22800	13800
YER154W	OXA1	no	7860	9170	3980	8500	17800	13400	7430	11500	16500	9940	17200	16500	15100	11800
YER155C	BEM2	no	9050	9300	8090	7390	6880	6610	8410	9810	7800	5690	12000	12000	7540	8080
YER156C	YER156C	no	10100	10900	6870	8010	29600	15100	15600	32200	20700	10900	17600	15000	16300	13800
YER157W	COG3	no	10200	9610	8350	7720	4250	4430	6800	5730	5810	5520	11400	12000	6830	7740
YER158C	YER158C	no	9400	10700	6020	7750	6410	6430	5440	4660	6520	5800	14100	13600	14100	11300
YER158W-A	YER158W-A	no	9360	8960	9630	6350	14100	12800	12600	16800	13600	17800	20300	18000	15400	9650
YER159C	BUR6	no	11000	13300	6850	8750	18500	15100	11000	15000	14800	15500	19100	17700	16200	11100
YER161C	SPT2	no	9830	10100	6990	8150	7230	7460	6970	6850	8310	8920	13300	12000	9360	10800
YER162C	RAD4	no	10600	10900	8590	7860	4510	6000	5630	4970	5990	5530	12400	12200	11000	9270
YER163C	YER163C	no	10600	12900	6100	8150	11300	17100	7640	10000	10600	13500	19100	19100	18800	14500
YER164W	CHD1	no	9470	9650	7760	7350	6100	5950	6310	6200	7420	5590	12800	12500	8730	8750
YER165C-A	YER165C-A	no	9840	9360	8910	5700	2960	3840	5680	5470	4200	3550	10000	11500	2940	4690
YER165W	PAB1	no	10900	10900	9200	8190	25200	10800	16500	16900	22800	8080	18000	14100	14700	10800
YER166W	DNF1	no	9540	10300	7880	8160	6940	7560	6810	6810	7990	6080	13600	12800	10600	10100
YER167W	BCK2	no	9700	10700	7970	8360	8570	7780	7740	7160	9060	6180	13900	13300	10300	10100
YER168C	CCA1	no	9920	9970	7850	7310	6410	5970	6980	7600	7020	7080	11400	11500	8380	9100
YER169W	RPH1	no	9120	9480	6170	7680	6480	6590	6500	7460	7810	11300	12800	12800	9060	9760
YER170W	ADK2	no	9880	10700	5720	7150	7700	8270	6890	6940	7720	7350	14400	13400	10700	10300
YER171W	RAD3	no	9960	9250	8660	7530	5570	4850	7090	5940	6940	5120	11800	11500	7050	8380
YER172C	BRR2	no	9630	9730	7850	7380	5290	4870	6710	5710	6660	5410	11400	11900	7350	7770
YER172C-A	YER172C-A	no	10700	13100	8910	8030	6710	6030	7060	5360	6430	5590	11500	14600	12300	8100
YER173W	RAD24	no	8640	10000	7550	7430	5410	5040	6090	5610	6500	6020	11500	10900	9620	8140
YER174C	GRX4	no	10100	10300	8010	7760	5750	6170	7140	6910	7480	7010	12000	11700	7740	10000
YER175C	TMT1	no	8960	8610	7640	6850	5630	6940	6680	7400	6790	8530	11500	11700	8410	8470
YER175W-A	YER175W-A	no	7740	6800	8510	5480	1650	2000	5700	5030	4000	4420	9940	8400	1390	4100
YER176W	ECM32	no	9310	9610	6870	7640	11800	15000	10000	12200	12200	21800	12900	13700	9320	10800
YER177W	BMH1	no	9570	10800	7370	12900	41000	84600	19000	30200	31800	96000	16700	23900	19500	23700
YER178W	PDA1	no	9940	10700	7150	9480	15700	24000	10100	13300	14300	29100	16700	18200	19400	15000
YER179W	DMC1	no	9540	10100	7920	7490	3240	4180	5200	3560	4730	4620	13000	13100	9790	9520
YER180C	ISC10	no	9070	8910	8280	7260	5320	5410	7050	6050	7000	5450	12000	11300	6550	7580
YER180C-A	YER180C-A	no	10100	10200	6020	8950	8090	7220	8160	6330	9600	6630	12300	13200	11200	11200
YER181C	YER181C	no	9750	9070	8820	6570	2290	3640	5270	2900	3940	3780	16100	12000	5530	7570
YER182W	FMP10	no	10800	11700	8330	7910	5830	8070	6280	5900	6640	9030	13500	13500	13100	9700
YER183C	FAU1	no	9880	8810	6330	8150	6300	7720	6430	6740	7610	9120	13400	12700	12300	10300
YER184C	YER184C	no	9900	9740	7700	7440	4460	5890	5910	5920	5590	6710	12600	12300	7810	8700
YER185W	YER185W	no	8500	9150	6720	7760	2870	3180	5000	3470	4060	3650	11000	13100	6600	7690
YER186C	YER186C	no	9470	8200	6350	7140	4660	4640	5720	5040	5980	4510	12300	13000	8550	8040
YER187W	YER187W	no	9560	10500	4130	8950	6130	6250	4780	5320	6560	4930	15100	15100	17200	13600
YER188W	YER188W	no	10100	11600	5610	8800	5740	8020	5120	4250	6350	5650	15100	15300	16400	13000
YER190W	YRF1-2	no	194	186	7290	12000	162	176	8960	10200	229	139	227	181	277	236
YFL001W	DEG1	no	10700	10900	23800	11700	8080	5770	7740	6930	9280	5600	26000	17900	11300	11600
YFL002C	SPB4	no	11000	10600	9140	7830	6910	4440	8200	6620	8040	4270	15600	12300	9020	8810
YFL003C	MSH4	no	10800	9760	9100	7610	2670	3550	5190	3410	4360	3430	12000	12500	7540	7960
YFL004W	VTC2	no	10700	9980	8800	7710	9250	6100	11500	7880	10300	4750	14000	12400	7270	8880
YFL005W	SEC4	no	13600	14000	9350	9060	24100	14600	16800	13500	18700	11400	16600	14500	17900	12900
YFL007W	BLM10	no	10500	10800	8700	8450	6870	7770	7440	7140	8310	7380	13800	13800	9930	9690
YFL008W	SMC1	no	9790	9230	9010	7260	4260	4440	6100	5020	5940	5360	11400	11600	6520	7700
YFL009W	CDC4	no	8070	8500	7930	8070	6280	7030	6420	6000	6880	6180	11800	12700	10500	8110
YFL010C	WWM1	no	7570	9460	5100	9410	17800	18900	6630	8870	13600	12800	23200	20500	30000	18500
YFL010W-A	AUA1	no	8660	8650	9650	7340	3780	5600	5360	4870	6920	7700	14700	12100	4320	7090
YFL011W	HXT10	no	9400	10700	6870	8230	3110	4130	4500	3150	4840	4450	14200	13000	9620	9600
YFL012W	YFL012W	no	9820	9430	7000	7340	1910	2240	4260	2350	3320	3100	9670	9020	5380	6370
YFL012W-A	YFL012W-A	no	11600	11700	8010	6390	2780	2980	4840	3360	3330	3630	10000	9990	5740	5370
YFL013C	IES1	no	11300	11100	8790	8750	5980	7650	6850	6340	7060	9450	12200	14400	10700	11200
YFL013W-A	YFL013W-A	no	6510	13500	6220	36900	3920	184000	3400	4000	5540	143000	6960	54500	5480	32200
YFL016C	MDJ1	no	8900	10900	6250	12500	16000	37200	8020	14600	13000	49800	17600	30500	20300	21400
YFL017C	GNA1	no	10100	9940	6650	8840	10300	13100	7130	8430	11800	17300	13600	19200	13300	13000
YFL017W-A	SMX2	no	10500	9800	5680	6610	12400	13500	8650	10600	13500	20300	12600	21200	11900	12000
YFL018C	LPD1	no	10600	9840	7860	9100	10100	13400	7900	9200	9560	15200	16400	17800	12900	12900
YFL019C	YFL019C	no	9070	8480	8300	7430	1300	2150	4010	2240	2440	2100	11300	14400	3950	6010
YFL020C	PAU5	no	6070	6350	5830	9130	3590	5090	4440	3900	4970	3570	8670	8010	11900	10400
YFL021C-A	YFL021C-A	no	5500	8140	1450	8080	16500	20600	5010	9940	16000	19600	21500	16700	26700	18200
YFL021W	GAT1	no	7780	9970	5620	9390	24000	19700	11600	14700	14700	19700	16500	17600	18200	13700
YFL022C	FRS2	no	10300	10400	7010	7850	18900	11400	11600	14100	15600	9250	16500	14900	15600	10300
YFL023W	BUD27	no	9040	9330	6790	6630	8080	4600	6610	6930	9030	5020	12900	11200	8940	9380
YFL024C	EPL1	no	9830	10100	7550	7420	12300	8960	10200	11500	11800	8160	12800	11800	9470	9420
YFL025C	BST1	no	9850	9270	7990	7560	5600	4690	8070	9090	7150	4980	13200	11800	7170	8620
YFL026W	STE2	no	11200	11200	11900	8360	45000	22000	36600	93100	31400	19800	19200	15300	13300	12400
YFL027C	GYP8	no	9410	9620	7870	7380	5580	4700	7630	9370	6910	4670	12400	11500	8370	8430
YFL028C	CAF16	no	11200	11700	8710	7410	5760	5660	7510	6000	6030	5630	13800	12300	9310	9480
YFL029C	CAK1	no	9450	10300	7020	7920	6240	7740	5310	5290	6560	6330	14300	13200	13200	10300
YFL030W	AGX1	no	8320	9670	4180	7170	7070	9430	4950	5880	7650	8760	15700	15100	15700	11000
YFL031W	HAC1	no	7780	9430	6370	11800	54900	61900	20300	41300	32000	58700	17600	22100	17200	17700
YFL032W	YFL032W	no	10700	10300	5010	5030	9480	11800	8900	11300	8600	14100	11700	11900	5940	6210
YFL033C	RIM15	no	9920	10500	6970	7980	7360	9110	6260	6420	7860	8250	14100	13200	12000	10100
YFL034C-A	RPL22B	no	12000	8540	14700	7540	41600	12600	39600	36600	41300	11700	20400	13100	10500	10100
YFL034C-B	MOB2	no	10300	10400	6770	7560	9420	7610	7970	9060	10400	7050	15000	12100	12300	9180
YFL034W	YFL034W	no	9390	10400	6640	7320	5540	6310	5730	5400	6680	5900	14000	12900	10500	10100
YFL036W	RPO41	no	9840	9650	7920	7650	5610	7240	6840	5820	7270	7760	12100	12300	8900	8550
YFL037W	TUB2	no	9240	11500	6030	9070	17300	15300	9700	11100	15400	15300	17800	15100	18100	13700
YFL038C	YPT1	no	10500	13400	6730	9500	27500	31500	14000	24500	19900	30400	17900	18100	23300	15300
YFL039C	ACT1	no	9850	10600	9140	9250	39000	36500	23300	30900	29700	31100	19900	19700	15800	14600
YFL040W	YFL040W	no	9450	8870	6560	6750	3230	4130	4800	3770	5040	4180	12200	11500	8440	7060
YFL041W	FET5	no	10000	11000	6180	7770	7740	7850	6520	6360	7640	6520	14300	14100	14200	11400
YFL041W-A	YFL041W-A	no	11000	9220	10800	8790	4320	5650	6020	5540	5450	5480	11200	11900	7840	8430
YFL042C	YFL042C	no	10100	10500	6300	8100	5880	8040	5640	5480	6300	7480	12700	13000	13300	10500
YFL044C	YOD1	no	11200	12600	7530	8450	16100	14800	9900	12900	13500	12300	14000	14200	16600	10800
YFL045C	SEC53	no	10700	10100	9050	8170	18800	14800	16200	20100	18500	14900	12500	11200	8620	8330
YFL046W	FMP32	no	10600	10900	8900	7250	11200	9640	9710	10600	10900	8600	12200	12700	10000	10100
YFL047W	RGD2	no	9010	9270	6900	7120	5390	6710	6190	7640	6440	6950	11800	13000	8730	8620
YFL048C	EMP47	no	10500	10500	8060	7660	6640	7470	7050	7290	7730	7710	11600	11900	9720	9220
YFL049W	YFL049W	no	9500	9300	6850	6560	4880	5020	5620	4860	6090	4800	10600	10700	7630	8170
YFL050C	ALR2	no	9680	10200	7590	7570	5860	5680	6140	5150	6710	5030	12800	12200	10200	9410
YFL051C	YFL051C	no	9090	9960	6320	7760	5400	4930	5340	3770	5900	5460	15700	14300	13000	11000
YFL052W	YFL052W	no	8930	10100	5450	7240	4190	4870	4610	2770	5190	5190	11900	13000	12300	9640
YFL053W	DAK2	no	7800	8630	4560	7420	4950	7600	3990	3420	5820	7920	13400	13200	14300	11600
YFL054C	YFL054C	no	7930	9460	5100	7130	4580	8200	4730	3790	5940	6940	14200	14300	12500	10500
YFL055W	AGP3	no	8230	9080	5230	7290	4560	4850	4530	3670	5550	3800	12800	11800	11100	9530
YFL056C	AAD6	no	8720	9420	6370	7370	8430	7820	7430	6820	8200	6620	13100	12200	8540	9490
YFL057C	AAD16	no	3610	4310	4460	6440	4950	4470	6400	5520	4600	2890	7220	5580	5240	5240
YFL058W	THI5	no	1040	1230	4700	7100	1050	1260	4130	3060	1010	580	1510	1670	3440	1540
YFL059W	SNZ3	no	1860	2170	4760	8640	1510	1640	4890	4320	1240	1190	2620	2460	2790	2960
YFL060C	SNO3	no	1340	1270	6700	6710	842	921	4950	4000	748	433	1440	1000	1070	1110
YFL061W	DDI2	no	604	925	6480	8210	814	835	5690	4970	607	488	963	985	1730	1010
YFL062W	COS4	no	2020	1780	6260	5570	750	1080	4410	3520	819	1040	2500	1620	1420	2610
YFL063W	YFL063W	no	5430	6490	4550	7410	3260	3200	3550	2600	3550	3330	13300	12000	10800	10600
YFL064C	YFL064C	no	1170	970	12900	11500	510	533	10100	8310	835	463	1610	2110	718	1240
YFL065C	YFL065C	no	1210	1110	7760	8210	1230	781	7790	7400	2450	1640	2060	2880	4070	1580
YFL066C	YFL066C	no	79.7	110	7450	11100	103	100	8220	8970	134	164	491	405	367	239
YFL067W	YFL067W	no	1160	1670	8420	17700	9660	8370	11400	14200	5270	3760	11200	8950	10100	7800
YFR001W	LOC1	no	10300	9870	15600	8860	6440	3860	9500	7190	9030	4000	17400	12300	7550	7890
YFR002W	NIC96	no	10000	9370	10200	7710	6600	5730	8480	7610	8210	7130	14900	13600	7510	9090
YFR003C	YPI1	no	11500	12000	7630	8410	7110	11300	8130	8890	7990	11400	14700	16500	12400	10500
YFR004W	RPN11	no	11000	11400	10400	8860	13900	15600	10600	12900	13600	16000	16100	14300	14200	12500
YFR005C	SAD1	no	11100	10200	9480	7340	6110	6300	7360	6800	8780	7320	12600	12200	7020	8140
YFR006W	YFR006W	no	11800	11500	8100	8060	6290	8320	7160	6890	8270	8860	14200	14500	10300	9330
YFR007W	YFR007W	no	10300	11400	9390	7720	5300	7220	6170	5870	6600	5840	14800	13800	9780	9740
YFR008W	FAR7	no	11300	10200	10300	8060	3500	5230	5820	4600	5960	5300	12200	12600	8970	9090
YFR009W	GCN20	no	11900	11700	10700	9280	9940	8650	9270	8580	11000	7690	15600	14400	11400	10900
YFR010W	UBP6	no	11600	10700	9750	8890	6090	8130	8170	8370	7820	9760	11700	13100	8190	9210
YFR010W-A	YFR010W-A	no	11000	8520	6940	6420	4940	6230	8480	9110	5810	10400	12200	8770	4530	9040
YFR011C	YFR011C	no	15200	12800	11100	8020	4980	5860	8010	6210	6260	6260	15500	11200	8610	9080
YFR012W	YFR012W	no	11200	10200	6010	7070	3390	4100	4630	3000	5010	3820	12500	12600	10600	8510
YFR012W-A	YFR012W-A	no	9730	13900	7860	12300	4530	5660	4830	4040	7460	5080	15700	15900	15800	13500
YFR013W	IOC3	no	10400	10700	8440	8100	5540	6150	6550	6090	6890	6990	14300	13700	9320	9740
YFR014C	CMK1	no	11500	11000	6620	8080	6490	9160	7330	5900	7480	17200	14100	14900	10500	12300
YFR015C	GSY1	no	11200	13200	6760	12300	4980	29600	5680	4150	7110	96700	15800	18700	15800	25200
YFR016C	YFR016C	no	10100	10600	7740	7540	4270	5760	5740	4430	5570	7860	12000	12000	9100	10400
YFR017C	YFR017C	no	6770	11600	3900	10100	7570	21500	3870	4420	7640	42400	19300	22500	24600	21500
YFR018C	YFR018C	no	7780	8410	3080	8070	10200	7660	4360	4940	9300	6260	16700	13300	21000	13100
YFR019W	FAB1	no	10100	10500	8050	8210	5200	6080	5590	4910	6310	6140	13600	13400	10300	9950
YFR020W	YFR020W	no	9470	10000	6610	8890	6150	6350	6440	5530	7850	6280	13000	14100	13000	11100
YFR021W	ATG18	no	10600	11500	6660	9380	10100	11100	7450	8020	10000	8980	17800	16900	17900	14000
YFR022W	ROG3	no	9990	10500	6850	8590	5620	6600	5780	5270	6860	5770	16600	14700	13300	11400
YFR023W	PES4	no	9120	8470	8740	6240	1340	1740	3760	2250	2640	2300	9800	10600	4160	5960
YFR024C-A	LSB3	no	9210	10300	5500	8850	8080	11300	6110	7540	8580	9170	15500	16000	15300	11300
YFR025C	HIS2	no	11400	12000	5890	8860	8570	10500	6800	7820	8220	7850	17300	14000	15500	11500
YFR026C	YFR026C	no	9970	9530	6310	7880	5660	5910	5630	4500	6460	5950	13900	13900	10200	10400
YFR027W	ECO1	no	10800	12600	7150	8060	7980	7710	6630	6090	8890	7150	15300	13700	16600	13100
YFR028C	CDC14	no	9930	10100	7340	9500	10900	9040	7680	9540	10900	8510	15800	14700	14000	12200
YFR029W	PTR3	no	10700	14000	6910	8870	9940	9720	7000	7680	9490	8210	17700	16200	18200	13800
YFR030W	MET10	no	10600	10700	8400	8280	6650	6780	8020	6820	7260	6760	13700	13300	10700	9570
YFR031C	SMC2	no	10200	10300	8620	7400	5330	4320	6490	5300	6790	4400	11700	10900	7750	8760
YFR031C-A	RPL2A	no	9110	8120	9510	9080	58200	14200	32100	35100	37300	7930	19000	9340	20900	10300
YFR032C	YFR032C	no	7640	9080	4850	8270	10000	7610	5580	5750	12700	5720	18700	16600	20300	13800
YFR032C-A	RPL29	no	12100	9080	14500	8640	95000	20200	46800	57200	67800	14000	23300	16200	19700	13300
YFR032C-B	YFR032C-B	no	10000	6020	8800	5960	13800	4880	15000	15600	20600	4840	12000	8650	4770	4880
YFR033C	QCR6	no	9640	15500	5370	9410	37800	33900	16500	33200	28500	40800	23000	20900	24100	19300
YFR034C	PHO4	no	5730	7730	2870	6410	46000	17300	9280	22200	24400	13700	17400	12900	20200	15000
YFR034W-A	YFR034W-A	no	5760	4950	2420	3850	5950	3310	4620	7910	6820	3230	11200	9290	3380	6900
YFR035C	YFR035C	no	9730	12000	5520	7940	13800	7930	6600	9950	11200	8790	19200	11400	29100	15400
YFR036W	CDC26	no	8350	13800	5610	9640	25600	17000	8660	12100	17400	13100	20800	17800	24800	16000
YFR036W-A	YFR036W-A	no	4700	2870	2910	1360	3930	2320	2430	3000	2370	2730	12600	9340	1430	3940
YFR037C	RSC8	no	9030	10900	6680	8400	13000	10800	8190	9190	12700	8860	15400	15500	15400	11800
YFR038W	YFR038W	no	9150	8790	7570	7120	4990	4540	5600	5410	6030	4900	11900	11500	8780	9050
YFR039C	YFR039C	no	9940	8930	8150	7440	4920	5880	6280	6380	6260	8530	12500	13300	8810	10100
YFR040W	SAP155	no	9170	9310	7800	8050	7290	7770	8070	8000	8630	9800	12500	12800	8040	9270
YFR041C	ERJ5	no	9820	9960	9400	6990	4080	5000	7260	6000	5870	5240	10700	11100	6200	6790
YFR042W	YFR042W	no	10600	11300	8980	6940	4350	5820	6710	5300	6250	5930	13000	12700	7480	8050
YFR043C	YFR043C	no	9640	10100	8510	6700	4640	6140	6920	6210	6290	6810	11500	10400	6330	8270
YFR044C	YFR044C	no	10700	11900	7750	8510	9690	12600	7750	8500	10200	12400	15900	15600	14500	11700
YFR045W	YFR045W	no	9220	9510	6680	7340	5510	7710	5830	5530	6940	7770	11500	12200	11100	8960
YFR046C	CNN1	no	9940	10900	6300	7380	5380	6250	5960	5350	6170	7100	11000	11400	10200	8610
YFR047C	BNA6	no	8330	10100	6530	7720	8010	9180	5710	6910	8070	9040	14600	13300	14200	11100
YFR048W	RMD8	no	8970	9700	7650	7310	5870	6390	6360	6180	6610	7140	12100	12600	9040	8540
YFR049W	YMR31	no	11000	12300	6630	9160	9770	14700	7600	8920	9140	14600	15400	14400	17100	11000
YFR050C	PRE4	no	9410	9750	8720	7840	13200	17700	9740	12900	12700	17500	16700	14900	13000	12300
YFR051C	RET2	no	9410	10400	6080	8360	15100	14900	8960	11400	13700	14600	17300	16000	17900	12600
YFR052W	RPN12	no	9830	10300	9040	7300	7800	10700	9440	9170	9010	14400	11100	12800	7140	9170
YFR053C	HXK1	no	11200	15300	6530	15500	6430	160000	7760	5940	11300	190000	14200	22200	15600	34700
YFR054C	YFR054C	no	9230	9730	5730	6480	3860	4080	4160	2990	4580	4450	13300	12000	10900	10000
[truncated: 4,335 more rows]
