# Supplementary material for: Hog1 Controls Global Reallocation of RNA Pol II upon Osmotic Shock in Saccharomyces cerevisiae
Source: G3 (Bethesda). 2012 Sep 1;2(9):1129–36. doi: 10.1534/g3.112.003251 (PMC3429927; doi:10.1534/g3.112.003251)
Supplement: Supporting Information [file supp_2.9.1129_FileS4.xls]

## Sheet: Hot1
Hot1
PSSM for Hot1 stress-induced binding motif
log-odds matrix: alength= 4 w= 10 n= 11 bayes= 5.37977 E= 1.6e+000
-143 151 -1010 -43
115 -48 -48 -143
-1010 -48 -1010 174
-1010 -48 -1010 174
-1010 -1010 184 -143
-1010 10 -148 137
-1010 168 -1010 -43
-1010 151 -148 -43
-1010 197 -1010 -1010
115 -1010 -1010 89
Matches with P<0.01
gene name	ORF	location	chromosome	position	p-value
ALD6	YPL061W	downstream	16	434734	0.00851
ALD6	YPL061W	promoter	16	431870	0.000199
CTT1	YGR088W	promoter	7	653559	0.000259
CTT1	YGR088W	downstream	7	656500	0.00119
CTT1	YGR088W	promoter	7	654053	0.00204
CWP1	YKL096W	promoter	11	260143	7.3e-05					4/10/20124/10/20124/10/2012
FMP43	YGR243W	promoter	7	976644	6.2e-05
FMP45	YDL222C	promoter	4	62285	0.000415
GPD1	YDL022W	promoter	4	411408	8.61e-06
GPD1	YDL022W	promoter	4	411024	0.000157
GPD1	YDL022W	downstream	4	413283	0.000687
HOR7	YMR251W-A	downstream	8	775825	0.0524
HOR7	YMR251W-A	promoter	13	774430	0.00314
HOR7	YMR251W-A	promoter	13	774140	0.00351
HSP12	YFL014W	promoter	6	106742	3.66e-05
HSP12	YFL014W	promoter	6	106694	0.000415
HXT1	YHR094C	downstream	8	290467	0.0485
HXT5	YHR096C	downstream	8	293930	7.3e-05
NCE102	YPR149W	promoter	16	829313	0.000123
PRM10	YJL108C	downstream	10	216958	1.6e-05
RHR2	YIL053W	promoter	9	254510	0.000415
RTC3	YHR087W	promoter	8	280263	0.000321
SCM4	YGR049W	downstream	7	592150	1.3e-06
STL1	YDR536W	promoter	4	1507321	1.16e-05
STL1	YDR536W	promoter	4	1507304	1.16e-05
YER053C-A	YER053C-A	downstream	5	260926	0.00279

## Sheet: Sko1
Sko1
PSSM for Sko1 stress-induced binding motif
log-odds matrix: alength= 4 w= 8 n= 17 bayes= 5.984 E= 1.8e+005
-1073 -112 -1073 185
-1073 -212 188 -1073
153 -53 -112 -1073
-47 105 -1073 27
-1073 -1073 188 -205
-1073 -53 -1073 175
-1073 -53 20 111
-106 -212 147 -106
Matches with P<0.01
gene name	ORF	location	chromosome	position	p-value
CIN5	YOR028C	promoter	15	384852	5.6e-05
CTT1	YGR088W	promoter	7	654029	0.000262
CTT1	YGR088W	promoter	7	653540	0.00104
FMP45	YDL222C	promoter	4	62264	0.00054
FMP45	YDL222C	promoter	4	62127	5.3e-05
GPD1	YDL022W	downstream	4	413295	0.000367
GPD1	YDL022W	promoter	4	411060	0.000477
GPD1	YDL022W	promoter	4	411488	0.000708
HOR7	YMR251W-A	promoter	13	774155	0.00463
HOR7	YMR251W-A	promoter	13	774452	0.00487
HSP12	YFL014W	promoter	6	106682	0.000659
NCE102	YPR149W	promoter	16	829360	1.52e-05
PDC6	YGR087C	promoter	7	653301	6.5e-05
PIL1	YGR086C	downstream	7	649182	5.6e-05
RTC3	YHR087W	promoter	8	280249	0.000954
SCM4	YGR049W	downstream	7	592248	5.3e-05
SCM4	YGR049W	downstream	7	592415	5.3e-05
STL1	YDR536W	downstream	4	1510060	0.000565
STL1	YDR536W	promoter	4	1507313	0.000107
YER053C-A	YER053C-A	promoter	5	260931	0.00293
